# Supplementary material for: The initiation of nocturnal dormancy in Synechococcus as an active process
Source: BMC Biol. 2015 Jun 10;13:36. doi: 10.1186/s12915-015-0144-2 (PMC4494158; doi:10.1186/s12915-015-0144-2)
Supplement: Additional file 9: — Analysed dataset for extracting genes whose expressions were significantly changed under dark or illuminated condition with or without inhibitors. [file 12915_2015_144_MOESM9_ESM.xls]

## Sheet: Sheet1
Analyzed dataset for extractring genes whose expressions were significantly changed under dark or illuminated condition with or without inhibitors
ID_REF	7942_ID	6301_ID	SYMBOL	DESCRIPTION	Modified Dunnett's t for dark induction*										Expressions were significantly changed (+) or not (-)
					Dark 30min	Dark 60min	Light+DCMU 30min	Light+DCMU 60min	Light+DBMIB 30min	Light+DBMIB 60min	Dark+DBMIB 30min	Dark+DBMIB 60min	Dark+DBMIB+Rif 30min	Dark+DBMIB+Rif 60min
					m=0.005, t=3.4	m=0.000, t=3.4	m=0.005, t=3.9	m=0.020, t=3.8	m=0.000, t=3.9	m=0.005, t=3.2	m=0.025, t=4.0	m=0.000, t=3.7	m=0.010, t=3.8	m=0.005, t=3.3	Dark	Light+DCMU	Light+DBMIB	Dark+DBMIB	Dark+DBMIB+Rif
syc0001-h_at	Synpcc7942_1541	syc0001_c	isiB	flavodoxin	-0.028199	0.029588	0.0740149	0.0848168	1.73322	2.06809	-0.00805648	0.118562	0.174201	0.148447	-	-	-	-	-
syc0002-h_at	Synpcc7942_1542	syc0002_c	isiA	iron-stress chlorophyll-binding protein	0.17877	0.0915844	0.41096	0.300521	11.6872	8.90811	0.0858455	0.260488	0.471763	0.390131	-	-	+	-	-
syc0003-m_at	Synpcc7942_1544	syc0003_d		panthotenate metabolism flavoprotein	2.61266	4.10511	0.256239	2.57789	3.19619	1.96223	0.953527	2.51497	1.99509	3.62576	+	-	-	-	+
syc0004-m_at	Synpcc7942_1545	syc0004_d		similar to plasmid stabilization protein StbB homolog	2.81025	6.53415	1.56403	2.32599	4.10154	5.69524	0.0936596	4.17585	2.00329	5.57538	+	-	+	+	+
syc0005-m_at	Synpcc7942_1546	syc0005_d		similar to C termimus of tlr0652 (putative ribonuclease II)	4.47611	5.93324	3.26309	0.873147	8.42015	4.29607	-2.72086	3.53906	1.63722	3.67387	+	-	+	-	+
syc0006-h_at	Synpcc7942_1548	syc0006_c		probable amidase	2.09881	3.78574	2.10198	2.44718	3.69194	3.28	-0.483309	1.326	-0.560547	1.04802	+	-	+	-	-
syc0007-m_at	Synpcc7942_1549	syc0007_d	umuD	DNA polymerase V putative SOS mutagenesis protein UmuD	2.99334	8.14571	2.48084	1.74528	6.05582	6.39412	0.732134	6.32798	2.731	5.18921	+	-	+	+	+
syc0008-m_at	Synpcc7942_1550	syc0008_d	umuC	DNA polymerase V	1.85487	2.1473	1.30104	0.0526536	3.2741	3.65713	0.496768	2.18739	2.03913	2.95461	-	-	+	-	-
syc0009-m_at	Synpcc7942_1551	syc0009_d		hypothetical protein	0.627543	0.107427	0.219011	2.81016	2.99465	1.57151	0.868428	0.040877	0.144109	-0.190745	-	-	-	-	-
syc0010-h_at	Synpcc7942_1552	syc0010_c	ilvC	ketol-acid reductoisomerase	14.1191	8.8782	13.0091	7.30578	13.9226	7.29387	0.0265939	2.26876	0.640095	3.75371	+	+	+	-	+
syc0011-m_at	Synpcc7942_1553	syc0011_d		hypothetical protein	2.0882	7.70082	1.47734	5.13747	3.50556	6.23635	-4.48985	2.35169	-1.29324	3.5134	+	+	+	-	+
syc0012-h_at	Synpcc7942_1554	syc0012_c	clpP	ATP-dependent protease ClpP	7.6549	5.12381	0.747459	2.29898	8.90445	2.5244	-0.0121409	1.20557	1.68072	1.95462	+	-	+	-	-
syc0013-m_at	Synpcc7942_1555	syc0013_d		hypothetical protein	10.904	9.50003	6.26902	3.86705	10.8463	7.77843	-0.322841	1.8107	2.10557	3.57588	+	+	+	-	+
syc0014-m_at	Synpcc7942_1556	syc0014_d			3.67895	8.21839	0.0277965	0.661489	6.70301	5.5888	1.8418	4.43171	2.88404	6.17952	+	-	+	+	+
syc0015-h_at	Synpcc7942_1557	syc0015_c	rpoD6	group 2 RNA polymerase sigma factor	2.99283	17.1844	1.66568	6.35445	3.15421	18.0301	0.126591	1.73411	0.927991	7.36969	+	+	+	-	+
syc0016-m_at	Synpcc7942_1558	syc0016_d			5.75117	14.9392	6.58444	10.7595	7.36882	10.6514	0.197295	9.25238	5.09201	11.9012	+	+	+	+	+
syc0017-m_at	Synpcc7942_1559	syc0017_d		hypothetical protein	4.42139	3.33381	3.90648	2.02165	5.00328	2.12513	1.00924	1.62014	3.06518	2.105	+	+	+	-	-
syc0018-m_at	Synpcc7942_1560	syc0018_d			-0.737274	3.14635	-1.37436	1.74313	6.81103	1.09915	-2.28702	5.49889	3.64614	4.54417	-	-	+	+	+
syc0019-h_at	Synpcc7942_1561	syc0019_c			0.577799	3.37297	0.0542009	0.374814	1.79737	0.392855	0.97634	0.104392	0.0182845	0.949819	-	-	-	-	-
syc0020-h_at	Synpcc7942_1562	syc0020_c		hypothetical protein	6.16963	2.36584	3.53973	1.03577	6.93125	0.926948	0.590076	0.0505934	2.18008	0.819951	+	-	+	-	-
syc0021-h_at	Synpcc7942_1563	syc0021_c		signal transduction inhibitor	2.02011	3.14582	-1.05411	0.277033	3.77171	2.62446	-4.92621	2.78414	-1.40632	0.90485	-	-	-	-	-
syc0022-m_at	Synpcc7942_1564	syc0022_d			4.42005	4.37856	1.36609	2.14675	5.81641	3.55392	-3.53114	2.44629	-2.36037	0.915756	+	-	+	-	-
syc0023-m_at	Synpcc7942_1565	syc0023_d		hypothetical protein	4.32785	6.1661	2.05964	0.697703	6.56221	3.90825	0.00333712	2.31181	0.203794	2.23846	+	-	+	-	-
syc0024-m_at	Synpcc7942_1566	syc0024_d	ppk	polyphosphate kinase	4.8064	4.9024	4.24695	2.66167	6.72164	3.92659	-2.60509	1.73453	0.803158	2.23576	+	+	+	-	-
syc0025-h_at	Synpcc7942_1568	syc0025_c			0.116717	0.728427	1.26316	0.0631174	1.50031	3.60907	0.96375	0.286568	2.90062	0.510104	-	-	+	-	-
syc0026-h_at	Synpcc7942_1569	syc0026_c		hypothetical protein	1.26782	1.34212	0.711674	0.00267666	2.92918	4.3908	0.331961	0.04277	1.93844	0.213514	-	-	+	-	-
syc0027-h_at	Synpcc7942_1570	syc0027_c	pacS	copper transporting CPx-type ATPase PacS	1.27961	2.05055	0.270822	0.171594	3.37781	7.67267	0.276262	0.107674	1.18006	0.56106	-	-	+	-	-
syc0028-m_at	Synpcc7942_1571	syc0028_d		pore-forming membrane protein	-0.0822455	0.705623	0.231557	1.78714	1.79437	-0.0362396	-4.8462	1.11839	-0.662317	-0.176358	-	-	-	-	-
syc0029-m_at	Synpcc7942_1572	syc0029_d		dehydrogenase subunit-like protein	3.69779	2.65811	0.741388	0.0879225	1.38757	0.958116	-0.276884	0.0407012	0.745868	0.597163	+	-	-	-	-
syc0030-m_at	Synpcc7942_1573	syc0030_d		3-oxoacyl-[acyl-carrier protein] reductase	7.87986	3.46727	0.906133	0.677234	1.92163	1.49402	-0.962909	0.0709541	1.87548	0.93415	+	-	-	-	-
syc0031-m_at	Synpcc7942_1574	syc0031_d		probable glucosidase	1.24305	2.53148	0.998616	0.894399	1.78759	0.807204	-0.879298	0.0319064	0.598345	-0.0233902	-	-	-	-	-
syc0032-m_at	Synpcc7942_1575	syc0032_d	malQ	MalQ (glycogen debranching enzyme-related protein)	-0.613387	1.15181	1.08177	0.545735	0.519555	1.49796	-3.29366	0.626673	0.798042	-0.0021507	-	-	-	-	-
syc0033-m_at	Synpcc7942_1576	syc0033_d		putative channel transporter	-0.812076	0.0452978	0.629171	0.131611	2.27457	0.0266969	-5.94111	0.589961	-0.582704	0.602095	-	-	-	-	-
syc0034-h_at	Synpcc7942_1577	syc0034_c	argS	arginyl-tRNA-synthetase	6.06668	5.7994	4.2433	4.24235	7.3458	4.57638	-1.48197	2.16909	0.185689	3.08291	+	+	+	-	-
syc0035-h_at	Synpcc7942_1578	syc0035_c	tatC, ycf43	sec-independent protein translocase protein TatC	5.02211	11.4411	1.68482	2.27316	6.38733	9.7748	-0.307164	3.39933	0.617231	6.44777	+	-	+	-	+
syc0036-m_at	Synpcc7942_1579	syc0036_d		hypothetical protein	0.187316	0.628373	-0.579302	0.979865	2.23182	1.0173	-4.77991	1.3099	-2.38127	-0.022838	-	-	-	-	-
syc0037-h_at	Synpcc7942_1580	syc0037_c		hypothetical protein	0.352104	0.151423	0.0694375	2.45759	0.936333	1.10342	-0.265994	0.959709	-0.294282	-0.144611	-	-	-	-	-
syc0038-m_at	Synpcc7942_1581	syc0038_d		hypothetical protein	0.512036	4.27889	1.12891	2.51232	2.81666	3.95369	-2.97823	1.23956	-0.304999	1.92046	+	-	+	-	-
syc0039-h_at	Synpcc7942_1582	syc0039_c		thiophen and furan oxidation protein	1.38548	0.372277	1.70519	1.35891	2.08575	1.67179	1.18047	1.47754	2.59746	1.48301	-	-	-	-	-
syc0040-m_at	Synpcc7942_1583	syc0040_d		hypothetical protein	0.946426	2.16037	0.184519	0.672205	3.0796	1.95264	-0.709418	2.12949	0.442547	2.63151	-	-	-	-	-
syc0041-h_at	Synpcc7942_1584	syc0041_c		hypothetical protein	2.06334	4.19478	1.13275	1.50857	2.14076	2.41456	-0.462455	1.54434	1.36927	3.22894	+	-	-	-	-
syc0042-h_at	Synpcc7942_1585	syc0042_c		hypothetical protein	5.84702	3.59127	0.804856	0.0806053	13.697	2.26031	-2.9323	2.15293	0.272431	2.59242	+	-	+	-	-
syc0043-m_at	Synpcc7942_1586	syc0043_d		two-component sensor histidine kinase	0.371592	0.828081	-0.13496	2.15832	1.03014	0.876338	-0.913902	1.19228	2.03592	1.59901	-	-	-	-	-
syc0044-h_at	Synpcc7942_1587	syc0044_c		hypothetical protein	2.42682	1.95082	2.0352	0.115255	1.63926	2.03356	1.67387	1.23911	2.18853	1.87983	-	-	-	-	-
syc0045-h_at	Synpcc7942_1588	syc0045_c		probable chloride channel protein	5.39404	12.478	1.22089	5.16473	5.00689	8.80546	0.336582	8.23554	2.1024	5.36857	+	+	+	+	+
syc0046-h_at	Synpcc7942_1589	syc0046_c	pmbA	PmbA protein homolog	7.57145	19.9318	5.20459	11.4509	8.61526	16.4681	1.63537	11.5858	4.58723	12.8261	+	+	+	+	+
syc0047-h_at	Synpcc7942_1590	syc0047_c		hypothetical protein	8.54725	6.18567	6.94334	3.4044	8.94268	4.89282	2.79964	2.85461	3.70444	3.14823	+	+	+	-	-
syc0048-h_at	Synpcc7942_1591	syc0048_c	nbp1, rps1b	nucleic acid-binding protein 30S ribosomal protein S1-like	6.72621	8.3144	4.33991	3.98794	7.09126	5.36804	-0.215119	3.77948	2.8679	5.16326	+	+	+	+	+
syc0049-m_at	Synpcc7942_1592	syc0049_d		creatinine amidohydrolase	2.44313	3.64061	2.66852	2.79761	4.19485	2.49305	-2.62378	1.23175	-0.980667	-0.3314	+	-	+	-	-
syc0050-m_at	Synpcc7942_1593	syc0050_d		hypothetical protein	10.6561	7.6973	6.33665	1.93692	11.0007	5.18217	0.403647	3.11259	2.90331	4.30035	+	+	+	-	+
syc0051-m_at	Synpcc7942_1594	syc0051_d		hypothetical protein	16.3223	10.3459	12.0728	4.81528	17.1587	8.97446	1.76666	4.14268	6.20371	6.33777	+	+	+	+	+
syc0052-m_at	Synpcc7942_1595	syc0052_d	accA	acetyl-CoA carboxylase alpha subunit	11.9333	8.29225	10.3226	3.43947	13.0846	7.53407	2.45254	4.1644	4.22392	4.91031	+	+	+	+	+
syc0053-m_at	Synpcc7942_1596	syc0053_d	acdS	probable short-chain dehydrogenase	7.74524	7.98608	0.132175	0.191717	8.35465	6.53763	3.37762	5.95316	5.39081	6.78545	+	-	+	+	+
syc0054-m_at	Synpcc7942_1597	syc0054_d	folE	GTP cyclohydrolase I	15.0411	7.1437	5.72804	1.68409	16.1663	6.30883	5.11363	1.20196	2.79407	0.373871	+	+	+	-	-
syc0055-m_at	Synpcc7942_1598	syc0055_d		hypothetical protein	9.19909	8.51861	5.87809	3.11125	9.36975	8.43303	-0.628411	1.3151	0.247399	1.69953	+	+	+	-	-
syc0056-m_at	Synpcc7942_1599	syc0056_d		hypothetical protein	11.1382	8.30744	8.73003	3.03826	12.6533	8.27245	1.53844	2.68354	2.1899	2.9533	+	+	+	-	-
syc0057-m_at	Synpcc7942_1600	syc0057_d		similar to 5'5'''-P-1P-4-tetraphosphate phosphorylase II	2.20125	5.43913	1.79707	3.70953	2.89747	5.16599	-0.0685508	3.2392	0.840602	3.42022	+	-	+	-	+
syc0058-h_at	Synpcc7942_1601	syc0058_c		hypothetical protein	3.55948	2.10849	0.189221	1.96927	3.68852	-0.145927	-1.1932	0.721014	0.635577	1.17459	+	-	-	-	-
syc0059-m_at	Synpcc7942_1602	syc0059_d		probable tRNA/rRNA methyltransferase	0.575267	9.55568	2.33978	6.48623	3.89347	7.53467	-7.39501	5.07625	-1.3226	5.42865	+	+	+	+	+
syc0060-m_at	Synpcc7942_1603	syc0060_d	ampC, penP	beta-lactamase	10.476	20.4146	8.54328	14.1682	11.247	18.3103	2.21218	6.90102	0.608466	2.45945	+	+	+	+	-
syc0061-m_at	Synpcc7942_1604	syc0061_d		hypothetical protein	6.64081	7.34227	7.03175	6.2285	7.04388	7.06911	-0.642321	2.41985	0.849356	0.364253	+	+	+	-	-
syc0062-h_at	Synpcc7942_1605	syc0062_c			0.0198231	0.251167	0.0665474	0.537885	0.243585	0.584777	-1.90021	1.46739	0.255635	1.54213	-	-	-	-	-
syc0063-m_at	Synpcc7942_1606	syc0063_d		hypothetical protein	2.23281	4.62571	1.41947	3.3329	1.81282	2.31524	-0.210272	3.50196	-0.326759	2.65303	+	-	-	-	-
syc0064-h_at	Synpcc7942_1607	syc0064_c		probable porin; major outer membrane protein	0.865529	5.00982	0.836447	2.51777	1.81014	4.31796	-0.400344	4.65255	-0.638984	2.86054	+	-	+	+	-
syc0065-m_at	Synpcc7942_1608	syc0065_d	manC	mannose-1-phosphate guanylyltransferase	3.98567	7.29916	1.81803	4.36304	4.40131	5.41801	-0.0861411	3.29318	0.321502	2.51124	+	+	+	-	-
syc0066-m_at	Synpcc7942_1609	syc0066_d		ribonucleoside triphosphate reductase B	7.91839	13.6042	6.10109	8.85463	7.90547	10.6285	0.288409	4.38588	-0.233649	2.89126	+	+	+	+	-
syc0067-h_at	Synpcc7942_1610	syc0067_c	pntB	pyridine nucleotide transhydrogenase beta subunit	0.116326	3.46444	1.54339	0.71372	0.0327681	2.98523	-0.157797	1.03863	0.460913	2.84198	+	-	-	-	-
syc0068-h_at	Synpcc7942_1611	syc0068_c	pntA	NAD(P) transhydrogenase subunit alpha	0.484645	3.34488	1.44166	0.207934	0.474734	3.00478	-0.12462	0.359197	-0.00794769	0.782582	-	-	-	-	-
syc0069-h_at	Synpcc7942_1612	syc0069_c	pntA	pyridine nucleotide transhydrogenase alpha subunit	2.0022	4.24623	1.76654	0.60384	1.85027	3.69495	-0.213637	1.18729	0.373964	0.968041	+	-	-	-	-
syc0070-m_at	Synpcc7942_1613	syc0070_d		hypothetical protein	1.974	9.35489	1.67869	4.61541	3.03977	0.279254	0.659642	3.36252	0.58188	4.05167	+	+	-	-	+
syc0071-m_at	Synpcc7942_1614	syc0071_d	rpl34	50S ribosomal protein L34	3.76179	9.50251	4.09182	5.93378	3.4497	5.5543	0.801077	2.82244	1.61269	4.25112	+	+	+	-	+
syc0072-m_at	Synpcc7942_1615	syc0072_d	rnpA	ribonuclease P	6.01635	7.82044	6.64689	6.92501	6.17458	7.23848	-0.418869	3.40743	0.0765049	4.24185	+	+	+	-	+
syc0073-m_at	Synpcc7942_1616	syc0073_d		hypothetical protein	9.6265	4.78114	2.78037	4.00758	10.9402	1.63478	0.730773	1.83456	4.13167	2.56854	+	-	+	-	-
syc0074-m_at	Synpcc7942_1617	syc0074_d	yidC	preprotein translocase YidC subunit 60Kd inner membrane protein	11.2114	14.5429	8.42116	6.16129	12.7321	11.8261	-0.379616	2.90575	0.496446	3.00248	+	+	+	-	-
syc0075-m_at	Synpcc7942_1618	syc0075_d		hypothetical protein	12.1062	5.66445	9.57777	2.63788	12.3939	5.31785	1.98637	2.41296	3.97971	2.4952	+	+	+	-	+
syc0076-m_at		syc0076_d			5.92075	7.96375	5.76065	4.55578	5.07421	7.47074	-0.347112	2.21263	2.62545	2.42241	+	+	+	-	-
syc0077-m_at	Synpcc7942_1619	syc0077_d		hypothetical protein	9.81159	14.4092	8.47135	8.06535	10.0054	12.8109	3.34682	8.4704	6.30142	8.72459	+	+	+	+	+
syc0078-m_at	Synpcc7942_1620	syc0078_d	ycf46	hypothetical protein YCF46	7.14809	8.59602	7.19782	5.60835	7.32681	7.00724	-1.10802	3.962	4.41917	6.19866	+	+	+	+	+
syc0079-h_at	Synpcc7942_1621	syc0079_c		similar to Fe-S oxidoreductase	5.20858	13.7961	1.47303	3.13838	3.28047	5.80341	0.955456	2.42053	0.734697	1.25527	+	-	+	-	-
syc0080-m_at	Synpcc7942_1622	syc0080_d		probable proteinase	3.19435	2.8668	1.23608	1.31736	5.04104	1.00528	-0.684916	0.402871	2.55174	0.945281	-	-	+	-	-
syc0081-m_at	Synpcc7942_1623	syc0081_d			2.41875	4.46455	2.17291	3.26419	2.60291	3.42512	-1.00373	1.51092	-1.01153	0.538926	+	-	+	-	-
syc0082-h_at	Synpcc7942_1624	syc0082_c	ribC	riboflavin synthase alpha chain	0.465399	0.703048	0.0731231	1.98963	0.843782	0.595381	-0.510994	2.34701	0.978101	2.48689	-	-	-	-	-
syc0083-h_at	Synpcc7942_1625	syc0083_c		probable glycosyltransferase	3.47347	3.23759	3.00297	1.97765	5.07887	1.99283	-3.50332	2.80067	-0.264179	0.495383	+	-	+	-	-
syc0084-h_at	Synpcc7942_1626	syc0084_c			1.32081	5.62352	0.210691	1.19051	0.064115	0.468926	0.81234	3.18007	0.122967	2.21476	+	-	-	-	-
syc0085-h_at		syc0085_c			1.91626	1.98757	1.31043	3.81234	1.93028	0.339992	0.433888	1.56178	1.22138	2.0906	-	-	-	-	-
syc0086-h_at	Synpcc7942_1627	syc0086_c		hypothetical protein	0.0643063	0.700909	4.95723	8.3289	2.67314	1.35179	0.228287	1.32444	2.13221	1.84072	-	-	-	-	-
syc0087-m_at	Synpcc7942_1628	syc0087_d		hypothetical protein	9.67738	11.2601	7.41108	8.17442	10.1109	9.97081	4.56335	7.26578	7.15666	8.13723	+	+	+	+	+
syc0088-m_at	Synpcc7942_1629	syc0088_d			5.31562	6.08409	4.85043	4.17856	5.79347	4.53667	0.273401	4.04575	3.24938	4.64153	+	+	+	+	+
syc0089-m_at	Synpcc7942_1630	syc0089_d	petJ	cytochrome c553	10.7605	15.7579	11.2899	15.6315	10.5209	15.5233	3.4631	5.02899	2.8001	4.12898	+	+	+	+	+
syc0090-m_at	Synpcc7942_1631	syc0090_d		CytB protein	28.6479	20.122	29.4646	20.0277	27.6983	20.0456	13.4688	10.2844	14.7363	10.6607	+	+	+	+	+
syc0091-m_at	Synpcc7942_1632	syc0091_d			14.7694	9.05145	10.8984	2.75426	15.4967	8.29089	5.56381	6.03928	9.10693	7.11091	+	+	+	+	+
syc0092-m_at	Synpcc7942_1633	syc0092_d		hypothetical protein	2.55942	0.529795	2.54522	2.25532	1.12798	2.53128	1.88656	1.83539	2.57513	2.71503	-	-	-	-	-
syc0093-h_at	Synpcc7942_1634	syc0093_c		hypothetical protein	11.4396	36.7702	5.04666	22.0324	11.542	33.0684	9.54704	30.2511	11.2194	34.0079	+	+	+	+	+
syc0094-h_at	Synpcc7942_1635	syc0094_c		probable porin; major outer membrane protein	2.58811	11.1615	0.202238	2.09208	1.44458	5.40564	0.218557	0.854099	1.30744	0.627761	+	-	+	-	-
syc0095-m_at	Synpcc7942_1462	syc0095_d		Iron-regulated protein A precursor	3.00696	3.13068	1.59777	2.09841	1.20336	1.51194	-0.913735	3.44213	2.45803	3.51771	-	-	-	-	+
syc0096-m_at	Synpcc7942_1461	syc0096_d		predicted thiol oxidoreductase	-0.366438	2.77753	0.17263	1.52856	1.27979	1.83354	-2.67206	1.34324	-0.447768	1.91524	-	-	-	-	-
syc0097-m_at	Synpcc7942_1460	syc0097_d		hypothetical protein	4.93906	5.83978	4.03219	5.13029	0.795017	4.3986	0.354803	0.657808	0.971265	1.27089	+	+	+	-	-
syc0098-m_at	Synpcc7942_1459	syc0098_d		hypothetical protein	0.517465	0.496037	0.442343	1.76506	1.42784	0.717253	1.28038	3.05022	2.54621	4.30343	-	-	-	-	-
syc0099-m_at	Synpcc7942_1458	syc0099_d		hypothetical protein	8.46752	6.96932	4.44359	0.798456	8.87969	5.11505	0.937145	3.14952	-1.17939	1.05535	+	+	+	-	-
syc0100-h_at	Synpcc7942_1457	syc0100_c	plsC	1-acyl-sn-glycerol-3-phosphate acyltransferase	2.62327	2.97841	2.00242	2.04019	3.28914	2.55282	-1.31253	0.743727	0.0162789	0.884528	-	-	-	-	-
syc0101-h_at	Synpcc7942_1456	syc0101_c		malonyl coenzyme A-acyl carrier	5.75252	4.73424	5.00928	3.70713	6.64547	4.02027	-0.874624	1.79885	-0.209293	1.57544	+	+	+	-	-
syc0102-h_at	Synpcc7942_1455	syc0102_c	fabH	3-oxoacyl-[acyl-carrier-protein] synthase III	6.99763	7.94065	3.82406	5.16003	6.96464	5.37087	-0.776645	2.74297	0.944476	4.05038	+	+	+	-	+
syc0103-h_at	Synpcc7942_1454	syc0103_c	plsX	fatty acid/phospholipid synthesis protein PlsX	11.7316	11.2097	9.24597	7.66064	12.4236	9.46452	2.97616	4.89805	8.11438	8.25616	+	+	+	+	+
syc0104-h_at	Synpcc7942_1453	syc0104_c		two-component response regulator for energy transfer from phycobilisomes to photosystems (OmpR subfamily)	16.8056	11.963	15.1272	9.87199	15.3386	11.3657	4.8612	3.9042	4.37169	4.60344	+	+	+	+	+
syc0105-m_at	Synpcc7942_1452	syc0105_d	radA	DNA repair protein RadA	3.79232	3.37075	0.418186	0.560034	5.98237	1.1882	-1.67962	2.22965	1.26624	2.72388	+	-	+	-	-
syc0106-h_at	Synpcc7942_1451	syc0106_c		hypothetical protein	2.37903	4.43545	1.70311	5.91005	3.83627	1.45286	0.222236	1.12852	1.20626	1.06313	+	-	-	-	-
syc0107-h_at	Synpcc7942_1450	syc0107_c	pstB	phosphate transport system ATP-binding protein	7.00787	12.3784	3.31115	4.78644	7.09653	8.62322	3.65673	9.20658	4.35995	9.01436	+	+	+	+	+
syc0108-m_at	Synpcc7942_1449	syc0108_d		UDP-3-o-[3-hydroxymyristoyl] glucosamine n-acyltransferase	12.4773	8.53986	9.27859	5.13086	14.3261	6.8145	0.643259	3.03878	-0.139357	2.2751	+	+	+	-	-
syc0109-h_at	Synpcc7942_1448	syc0109_c	nadA	quinolinate synthetase	0.700086	1.87936	2.22233	3.0833	1.14037	0.947211	-0.108563	1.6421	1.52624	2.7324	-	-	-	-	-
syc0110-h_at	Synpcc7942_1447	syc0110_c	icfA	carbonic anhydrase	7.02078	8.97534	5.3729	6.98889	7.7666	6.29343	0.760609	3.25556	2.03094	3.24038	+	+	+	-	-
syc0111-m_at	Synpcc7942_1446	syc0111_d			0.165412	1.97201	0.394351	0.398378	3.17604	1.67868	1.49639	0.565628	1.10633	0.594104	-	-	-	-	-
syc0112-m_at	Synpcc7942_1445	syc0112_d			1.92264	0.840223	1.99929	0.066368	4.94148	2.90384	2.1514	1.90496	3.03042	2.48097	-	-	+	-	-
syc0113-h_at	Synpcc7942_1443	syc0113_c		fructose-bisphosphate aldolase class II	3.60585	7.78574	0.0460296	0.690017	4.46785	2.66775	0.904365	0.00160992	-0.0433238	0.827044	+	-	+	-	-
syc0114-h_at	Synpcc7942_1442	syc0114_c		hypothetical protein	5.89603	2.9661	3.73795	1.32227	6.17659	-0.00776588	-1.83517	2.09154	2.80178	2.21444	+	-	+	-	-
syc0115-m_at	Synpcc7942_1441	syc0115_d		cobalamin biosynthetic protein	0.43214	3.87104	0.902241	2.70161	2.39531	3.74508	-3.12802	3.18326	-0.417479	2.1399	+	-	+	-	-
syc0116-m_at	Synpcc7942_1440	syc0116_d	thrB	homoserine kinase	9.48735	6.33941	8.96305	5.02025	9.96735	5.61218	1.05926	2.88338	2.63907	3.56785	+	+	+	-	+
syc0117-m_at	Synpcc7942_1439	syc0117_d	ndhD2	NADH dehydrogenase subunit 4	2.09813	2.00566	0.83745	1.40836	1.58052	0.507199	1.3649	0.0269396	0.351592	0.876616	-	-	-	-	-
syc0118-m_at	Synpcc7942_1438	syc0118_d	pmgA	photomixotrophic growth related protein, PmgA homolog	5.71681	1.70151	1.87326	0.185317	5.04692	0.913992	0.634289	1.2135	4.34072	3.96251	+	-	+	-	+
syc0119-m_at		syc0119_d	pmgA	photomixotrophic growth related protein PmgA	3.64252	6.05285	3.21969	4.43869	4.90428	4.25252	1.0844	5.31647	3.25227	4.67192	+	+	+	+	+
syc0120-m_at	Synpcc7942_1436	syc0120_d			3.67066	7.93818	1.11102	2.66578	6.15107	6.23003	1.70142	5.0737	2.34241	3.72872	+	-	+	+	+
syc0121-m_at	Synpcc7942_1435	syc0121_d	menD	menaquinone biosynthesis protein MenD	2.15871	8.23678	1.63816	7.33824	3.26578	5.02241	-2.63707	4.22579	0.0394752	4.08128	+	+	+	+	+
syc0122-m_at	Synpcc7942_1434	syc0122_d		hypothetical protein	2.36365	8.58813	1.67068	2.0119	2.30782	0.166394	2.25751	3.77335	3.26217	5.58406	+	-	-	+	+
syc0123-h_at	Synpcc7942_1433	syc0123_c	argC	N-acetyl-gamma-glutamyl-phosphate reductase	9.8833	8.75252	6.39676	4.44473	10.363	6.09663	1.20965	4.19843	3.10595	4.24085	+	+	+	+	+
syc0124-m_at	Synpcc7942_1432	syc0124_d	ribA	riboflavin biosynthesis protein RibA	1.78961	1.56663	0.705299	3.60457	2.38957	0.419619	0.0254918	0.525792	0.85703	1.79343	-	-	-	-	-
syc0125-h_at	Synpcc7942_1431	syc0125_c	rot	peptidyl-prolyl cis-trans isomerase (PPIase) (Rotamase)	4.60945	5.45501	0.247793	4.313	5.84511	3.68683	0.0702591	1.29143	1.71586	2.22392	+	-	+	-	-
syc0126-m_at	Synpcc7942_1430	syc0126_d			2.45908	5.65664	0.532106	0.627151	7.87	2.27769	-0.0473622	0.00273953	0.414157	0.847629	+	-	+	-	-
syc0127-m_at	Synpcc7942_1429	syc0127_d			1.27798	0.494285	0.967541	1.1397	0.815004	2.65186	0.92111	2.03065	0.839227	2.05631	-	-	-	-	-
syc0128-h_at	Synpcc7942_1428	syc0128_c	purK	phosphoribosyl aminoimidazole carboxylase	6.33476	8.16126	5.54858	6.74129	6.86033	7.12842	0.102625	2.97125	1.92027	4.49803	+	+	+	-	+
syc0129-h_at	Synpcc7942_1427	syc0129_c	rbcS	ribulose 1,5-bisphosphate carboxylase/oxygenase small subunit	1.77974	14.4832	3.13745	12.7012	2.6327	16.1003	0.297495	2.32789	2.977	2.32171	+	+	+	-	-
syc0130-h_at	Synpcc7942_1426	syc0130_c	rbcL	ribulose 1,5-bisphosphate carboxylase/oxygenase large subunit	1.7903	11.9493	1.62823	7.69012	2.48113	11.0966	0.284829	0.303908	1.36371	0.232194	+	+	+	-	-
syc0131-h_at	Synpcc7942_1425	syc0131_c	ccmO	carbon dioxide concentrating mechanism protein CcmO	12.6245	8.29283	6.7615	1.89609	14.5407	6.61295	6.6257	5.34832	11.2769	6.84402	+	+	+	+	+
syc0132-h_at	Synpcc7942_1424	syc0132_c	ccmN	carbon dioxide concentrating mechanism protein CcmN	10.9459	12.8906	11.0065	11.2272	10.5438	12.4805	3.36342	4.4834	1.27455	-0.0599118	+	+	+	-	-
syc0133-h_at	Synpcc7942_1423	syc0133_c	ccmM	carbon dioxide concentrating mechanism protein CcmM, putative carboxysome structural protein	10.1085	13.6696	9.11696	11.8621	9.23714	13.4077	0.281543	2.62441	3.87329	1.80543	+	+	+	-	+
syc0134-h_at	Synpcc7942_1422	syc0134_c	ccmL	carbon dioxide concentrating mechanism protein CcmL, putative carboxysome assembly protein	10.1962	16.9833	6.39865	13.9475	9.62522	16.4322	0.391446	3.29834	3.00013	1.35714	+	+	+	-	-
syc0135-h_at	Synpcc7942_1421	syc0135_c	ccmK1	carbon dioxide concentrating mechanism protein CcmK, putative carboxysome assembly protein	9.76864	24.5632	2.84924	12.5312	9.14379	18.5081	0.475934	1.32975	3.9349	0.618821	+	+	+	-	+
syc0136-h_at	Synpcc7942_1420	syc0136_c	chlN	light-independent protochlorophyllide reductase subunit N	6.43794	9.33334	1.06919	0.31986	2.60678	1.31854	0.117314	0.110885	2.07895	1.00894	+	-	-	-	-
syc0137-h_at	Synpcc7942_1419	syc0137_c	chlL	Light-independent protochlorophyllide reductase subunit L	6.0317	4.65862	0.0229045	0.0847682	0.10398	0.288838	0.203709	0.0515072	0.987758	0.503644	+	-	-	-	-
syc0138-h_at	Synpcc7942_1417	syc0138_c		hypothetical protein	6.63704	5.58565	5.79633	1.75921	7.34215	5.52682	-2.4383	1.70649	2.34207	2.89311	+	+	+	-	-
syc0139-h_at	Synpcc7942_1416	syc0139_c	topA	DNA topoisomerase I	2.65792	2.21477	0.222293	2.14334	4.4688	0.628995	-0.82659	0.300949	1.07491	1.31551	-	-	+	-	-
syc0140-m_at	Synpcc7942_1415	syc0140_d	ndhB	NADH dehydrogenase subunit 2	3.58504	9.25624	3.06684	5.46806	3.03019	7.41086	0.459729	2.37482	0.870162	2.82245	+	+	+	-	-
syc0141-m_at	Synpcc7942_1414	syc0141_d		ATP-binding protein of ABC transporter	2.56	2.26431	0.0976375	1.87833	2.57992	2.02271	1.12057	1.55294	2.82721	2.44897	-	-	-	-	-
syc0143-h_at	Synpcc7942_1413	syc0142_c		hypothetical protein	5.28691	13.313	1.79108	7.23939	5.97861	9.80566	-1.61342	6.07573	-1.34654	4.64485	+	+	+	+	+
syc0144-m_at	Synpcc7942_1412	syc0143_d		hypothetical protein	0.497548	0.942006	5.48373	6.23237	1.43543	2.62676	1.16492	0.424042	1.77317	0.79708	-	-	-	-	-
syc0145-m_at	Synpcc7942_1411	syc0144_d		hypothetical protein	2.38933	0.15248	4.74715	16.1472	3.79883	-0.132721	1.7937	1.5754	2.82551	1.85808	-	-	-	-	-
syc0146-m_at	Synpcc7942_1410	syc0145_d	leuA	2-isopropylmalate synthase	5.80096	2.44121	1.80912	2.67147	6.89195	0.580677	0.654712	0.363683	2.58335	0.750939	+	-	+	-	-
syc0147-h_at	Synpcc7942_1409	syc0146_c		iron transport system substrate-binding protein	-0.00280818	0.101021	0.120239	0.232489	3.56857	4.0611	0.11065	0.0679186	0.221467	0.247183	-	-	+	-	-
syc0148-h_at	Synpcc7942_1408	syc0147_c		membrane-associated protein	4.39172	10.3411	2.93582	5.98105	7.58655	8.08703	-2.87875	6.96461	3.19786	6.86777	+	+	+	+	+
syc0149-h_at	Synpcc7942_1407	syc0148_c	futB, hitB	iron(III) ABC transporter permease protein	0.0740068	1.16809	0.656276	2.29332	0.496716	4.22558	0.46814	2.44653	1.98827	3.50628	-	-	+	-	-
syc0150-m_at	Synpcc7942_1406	syc0149_d		iron(III)-transport ATP-binding protein	0.498823	1.08967	0.116419	0.18586	0.856889	0.749667	1.45123	2.72279	2.71669	3.77901	-	-	-	-	+
syc0151-h_at	Synpcc7942_1405	syc0150_c		hypothetical protein	2.86296	6.55705	-0.464811	0.299844	3.17655	2.84969	-1.28993	5.17226	0.28147	4.74218	+	-	-	+	+
syc0152-m_at	Synpcc7942_1404	syc0151_d		two-component response regulator OmpR subfamily	3.56477	3.35815	0.892074	0.82015	3.53369	1.77704	-1.26865	0.374143	-0.429313	-0.190348	+	-	-	-	-
syc0153-m_at	Synpcc7942_1403	syc0152_d		hydroxyacylglutathione hydrolase	1.96159	3.90549	-0.186165	0.0815903	2.82779	2.95363	-0.220129	2.16711	1.49604	2.87145	+	-	-	-	-
syc0154-h_at	Synpcc7942_1402	syc0153_c		hypothetical protein	1.51244	2.75306	1.39966	1.76273	2.62427	3.61674	0.637978	1.35558	0.196137	0.617666	-	-	+	-	-
syc0155-m_at	Synpcc7942_1401	syc0154_d		hypothetical protein	0.00224431	1.08248	4.54571	11.7455	0.599614	2.79611	-0.0938543	0.568251	1.17915	2.06886	-	-	-	-	-
syc0156-m_at	Synpcc7942_1400	syc0155_d		endo-1-beta-xylanase	1.46175	0.614341	0.548128	4.18827	4.80448	2.59573	2.08603	1.98232	3.12287	2.58271	-	-	+	-	-
syc0157-m_at	Synpcc7942_1399	syc0156_d		hypothetical protein	3.3393	2.07701	2.44808	3.81657	8.05286	2.92358	0.274876	0.25066	0.763935	0.168448	-	-	+	-	-
syc0158-m_at	Synpcc7942_1398	syc0157_d		UDP-glucose-beta-D-glucan glucosyltransferase	0.605703	1.43351	2.56448	4.66271	4.14259	2.54738	-2.34736	0.962709	0.60255	2.06406	-	-	+	-	-
syc0159-h_at	Synpcc7942_1397	syc0158_c			0.222685	0.59378	0.728973	1.74688	3.59539	4.15873	0.775917	0.417619	0.844442	0.0172631	-	-	+	-	-
syc0160-m_at	Synpcc7942_1396	syc0159_d		hypothetical protein	-0.0996909	0.263245	1.52871	2.83651	1.99479	1.1741	1.17841	1.20311	1.79812	1.01429	-	-	-	-	-
syc0161-h_at	Synpcc7942_1395	syc0160_c			3.38012	6.7861	2.48459	0.952896	4.12966	5.42584	-0.299419	4.3452	2.25277	4.73848	+	-	+	+	+
syc0162-h_at	Synpcc7942_1394	syc0161_c		hypothetical protein	1.63769	1.76593	-0.184667	3.60263	3.25195	0.102318	-1.46264	0.749408	1.75701	1.19824	-	-	-	-	-
syc0163-h_at	Synpcc7942_1393	syc0162_c		similar to histone deacetylase/AcuC/AphA family protein	1.49553	2.33167	-0.977816	2.68659	5.03579	0.564664	-3.32177	1.33047	1.71546	1.77192	-	-	+	-	-
syc0164-m_at	Synpcc7942_1392	syc0163_d		alkaline phosphatase	-0.495726	3.88427	0.0724074	2.12888	3.01835	3.80241	-6.73793	2.19932	-2.42963	1.86096	+	-	+	-	-
syc0165-h_at	Synpcc7942_1391	syc0164_c	comM	competence protein ComM homolog	4.49411	3.13562	4.3542	4.15865	2.80007	0.876823	-0.40152	0.374269	0.204986	-0.0823849	+	+	-	-	-
syc0166-m_at	Synpcc7942_1390	syc0165_d		protein kinase C inhibitor	2.16956	9.69298	0.387945	0.395424	3.0117	8.35112	0.0143615	3.21523	0.444524	3.34625	+	-	+	-	+
syc0167-m_s_at	Synpcc7942_0893	syc0166_d	psbAII	photosystem II reaction center D1 protein	1.33145	10.1123	3.43495	2.70079	0.736823	3.35512	2.20105	0.608191	0.00702325	3.18803	+	-	-	-	-
syc0168-h_at	Synpcc7942_1388	syc0167_c		carbonic anhydrase	0.930664	5.58416	-0.266407	0.0393382	3.21249	3.41456	-2.06767	4.26498	0.520497	3.45929	+	-	+	+	+
syc0169-h_at	Synpcc7942_1387	syc0168_c		hypothetical protein	5.31736	7.39223	0.157156	5.7407	6.9009	5.66422	0.774268	4.915	3.20565	5.11583	+	-	+	+	+
syc0170-m_at	Synpcc7942_1386	syc0169_d		probable adenosyltransferase	9.59124	4.04683	6.59975	1.08918	12.7588	2.24765	-2.15911	1.86109	3.59785	1.55523	+	+	+	-	-
syc0171-m_at	Synpcc7942_1385	syc0170_d		hypothetical protein	5.7802	8.12656	3.28097	1.46832	7.55277	5.74803	3.28037	5.48787	5.9755	7.21415	+	-	+	+	+
syc0172-h_at	Synpcc7942_1384	syc0171_c		hypothetical protein	1.26065	2.93787	1.26023	0.653625	2.15445	2.56559	-0.400874	3.46861	1.62187	3.27137	-	-	-	-	-
syc0173-m_at	Synpcc7942_1383	syc0172_d	ppa	soluble inorganic pyrophosphatase	6.61041	15.7481	5.15943	10.2576	7.08409	12.7866	0.00718854	2.54865	0.516082	3.72476	+	+	+	-	+
syc0174-h_at	Synpcc7942_1382	syc0173_c		hypothetical protein	3.53275	5.72419	5.57328	2.41622	6.94776	5.53932	0.40967	2.73411	2.30171	3.03872	+	+	+	-	-
syc0175-h_at		syc0174_c		ABC transporter	-0.0135112	3.26734	0.700647	0.852477	1.80154	1.1981	-0.584614	0.898195	0.70617	1.92336	-	-	-	-	-
syc0176-h_at	Synpcc7942_1381	syc0175_c		ABC transporter ATP binding protein	1.92564	3.05538	-0.267314	0.503528	4.29579	-0.136356	-0.326782	1.34302	2.54796	2.30712	-	-	+	-	-
syc0177-h_at	Synpcc7942_1380	syc0176_c		high affinity sulfate transporter	6.11412	10.3658	6.2763	8.13465	9.30432	11.7251	-3.2513	5.95441	2.53363	8.13205	+	+	+	+	+
syc0178-h_at	Synpcc7942_1379	syc0177_c	accC	acetyl-CoA carboxylase, biotin carboxylase subunit	6.91277	7.35297	6.18911	6.22397	7.54933	6.87837	2.02123	4.21705	2.76237	5.09936	+	+	+	+	+
syc0179-m_at	Synpcc7942_1378	syc0178_d		hypothetical protein	9.62005	7.82846	6.34049	5.4867	8.28455	5.50863	-2.12541	3.70444	2.04562	3.50169	+	+	+	+	+
syc0180-h_at	Synpcc7942_1377	syc0179_c		GTP pyrophosphokinase	1.94122	1.17443	3.93391	4.41838	0.446544	1.57054	0.452485	0.34096	1.01339	0.959147	-	+	-	-	-
syc0181-m_at	Synpcc7942_1376	syc0180_d			2.679	7.49926	2.1812	3.62841	2.48252	4.53373	1.48813	3.15538	0.637507	-0.22877	+	-	+	-	-
syc0182-m_at	Synpcc7942_1375	syc0181_d		hypothetical protein	3.61587	5.17453	0.540455	11.4299	4.31969	3.39634	0.170403	1.71534	-0.332715	1.13684	+	-	+	-	-
syc0183-m_at	Synpcc7942_1374	syc0182_d	rluA	ribosomal large subunit pseudouridine synthase D	0.194316	1.54495	-0.313957	0.899382	0.456656	-0.903761	-1.17487	4.48522	0.746377	4.70531	-	-	-	+	+
syc0184-m_at	Synpcc7942_1373	syc0183_d		hydrogenase accessory protein	0.562422	6.26931	6.08512	9.14541	5.13476	10.3563	0.298958	3.65283	1.69679	3.90875	+	+	+	-	+
syc0185-h_at	Synpcc7942_1372	syc0184_c	metH	5-methyltetrahydrofolate--homocysteine methyltransferase	3.47914	8.15726	0.688285	4.10301	4.83073	5.4553	-0.214492	3.10097	2.32192	4.79476	+	-	+	-	+
syc0186-m_at	Synpcc7942_1371	syc0185_d		metal ion transporter, MIT family	2.69089	5.33233	2.71283	3.54792	4.22878	4.60749	-0.014825	3.2617	-0.0824293	2.51675	+	-	+	-	-
syc0187-h_at	Synpcc7942_1369	syc0186_c	recR	recombination protein RecR	6.4886	7.45336	4.93901	3.84828	6.47287	4.80452	1.54435	4.82266	4.344	5.48455	+	+	+	+	+
syc0188-h_at	Synpcc7942_1368	syc0187_c			0.431735	3.7194	0.489456	2.37406	2.36749	3.05663	0.655558	2.0942	0.0247213	1.01926	+	-	-	-	-
syc0189-h_at	Synpcc7942_1367	syc0188_c		cytochrome P450	5.03429	4.13375	2.99158	2.24393	6.27966	3.41658	-4.32748	2.46886	0.506974	2.48281	+	-	+	-	-
syc0190-m_at	Synpcc7942_1366	syc0189_d	menA	14-dihydroxy-2-naphtoic acid prenyltransferase	4.83092	20.0555	3.23271	10.6016	5.24695	16.7105	2.00458	11.7984	3.25253	12.9222	+	+	+	+	+
syc0191-m_at	Synpcc7942_1365	syc0190_d			6.4126	10.7781	2.71194	3.24815	7.03608	10.1888	1.31579	2.10838	2.30189	4.34818	+	-	+	-	+
syc0192-h_at	Synpcc7942_1364	syc0191_c			3.33376	4.67168	1.05337	1.6467	3.20138	1.13961	0.793836	2.16506	2.40374	3.05518	+	-	-	-	-
syc0193-h_at	Synpcc7942_1362	syc0192_c			1.76642	1.66332	3.28836	3.1158	0.880076	1.11375	0.140906	0.534691	0.881343	1.04856	-	-	-	-	-
syc0194-h_at	Synpcc7942_1361	syc0193_c		hypothetical protein	3.04561	3.96641	1.21801	4.56639	2.4864	0.544102	-0.555309	0.613132	1.43974	1.75056	+	-	-	-	-
syc0195-h_at	Synpcc7942_1360	syc0194_c		Cell envelope-related transcriptional attenuator	12.9167	9.81825	12.3442	8.77169	13.3867	8.31269	-2.09347	2.65376	3.0841	5.24338	+	+	+	-	+
syc0196-m_at	Synpcc7942_1359	syc0195_d		hypothetical protein	4.50218	9.21226	2.02957	2.79276	5.18763	5.9448	0.644184	3.62427	1.46824	3.55549	+	-	+	-	+
syc0197-m_at	Synpcc7942_1358	syc0196_d		hypothetical protein	0.73497	3.71404	0.502765	0.990029	3.06757	0.402973	1.41561	5.92239	2.98301	6.88813	+	-	-	+	+
syc0198-m_at		syc0197_d			0.661859	1.32374	2.05434	1.33761	2.35572	1.08518	-1.32141	0.0810209	0.852793	0.62215	-	-	-	-	-
syc0199-m_at	Synpcc7942_1357	syc0198_d		phytochrome-like two-component sensor histidine kinase	0.313761	0.801808	2.49563	0.429435	0.769148	1.82012	-2.3004	0.538915	1.90731	1.36415	-	-	-	-	-
syc0200-m_at	Synpcc7942_1356	syc0199_d		two-component response regulator CheY subfamily	1.32289	4.78969	1.13888	0.102381	2.89083	5.57547	0.0255675	3.47222	1.41528	5.50386	+	-	+	-	+
syc0201-m_at	Synpcc7942_1355	syc0200_d		two-component response regulator	0.643608	3.96853	2.08429	0.350302	4.63672	4.26833	-3.29442	2.10075	2.27432	3.50667	+	-	+	-	+
syc0202-h_at	Synpcc7942_1354	syc0201_c		putative export protein	2.08587	1.94287	3.30592	4.3324	1.74516	0.224038	-1.6347	0.0606484	-0.215799	0.660091	-	+	-	-	-
syc0203-h_at	Synpcc7942_1353	syc0202_c		hypothetical protein	3.54468	2.89814	4.59928	1.08891	2.46938	0.476364	0.342571	1.58292	1.52128	1.54381	+	-	-	-	-
syc0204-h_at	Synpcc7942_1352	syc0203_c		acetyl-coenzyme A synthetase	4.06753	7.28317	5.76181	7.67024	5.62442	8.23759	1.82015	3.33634	0.509779	0.830431	+	+	+	-	-
syc0205-m_at	Synpcc7942_1351	syc0204_d		hypothetical protein	4.5015	6.52592	3.88486	4.63645	6.45955	5.28875	-1.60963	2.73	0.316295	1.41639	+	+	+	-	-
syc0206-m_at	Synpcc7942_1349	syc0205_d		hypothetical protein	11.3523	10.587	5.92774	5.60813	13.9711	7.72517	-3.32172	5.48218	3.96783	6.08638	+	+	+	+	+
syc0207-m_at	Synpcc7942_1347	syc0206_d	ldhA	D-lactate dehydrogenase	5.06204	4.58837	4.1739	2.88576	6.5654	3.26851	-2.70544	2.58465	1.18008	2.8441	+	+	+	-	-
syc0208-h_at	Synpcc7942_1346	syc0207_c	ndhE	NADH dehydrogenase subunit 4L	3.19247	8.0557	3.62406	6.22473	1.31968	7.17966	0.0225295	3.06177	0.468965	3.33763	+	+	+	-	+
syc0209-h_at	Synpcc7942_1345	syc0208_c	ndhG	NADH dehydrogenase subunit 6	2.52801	6.63888	2.72065	4.66881	0.0321981	5.38907	-0.204491	1.97438	0.0265974	0.890513	+	+	+	-	-
syc0210-h_at	Synpcc7942_1344	syc0209_c	ndhI	NADH dehydrogenase subunit NdhI	2.55879	5.89574	3.11245	3.41919	0.89165	3.67732	-0.0939864	0.378586	0.0245232	1.03575	+	-	+	-	-
syc0211-h_at	Synpcc7942_1343	syc0210_c	ndhA	NADH dehydrogenase subunit 1	3.97019	6.1399	2.89649	3.68896	3.45922	4.28944	-0.0536112	0.606576	0.541538	1.62193	+	-	+	-	-
syc0212-h_at	Synpcc7942_1342	syc0211_c		GDP-mannose 46-dehydratase	14.8932	8.29957	12.8245	5.924	18	7.1223	1.87319	4.4266	4.56444	4.13015	+	+	+	+	+
syc0213-h_at	Synpcc7942_1341	syc0212_c		hypothetical protein	4.33061	6.11525	1.91049	0.985743	5.24678	4.66807	-0.37003	2.58199	0.867912	2.92137	+	-	+	-	-
syc0214-m_at	Synpcc7942_1340	syc0213_d		polypeptide deformylase	3.55365	3.29938	0.0903373	3.93593	4.22963	0.334938	0.554122	0.951903	2.16631	2.16746	+	-	+	-	-
syc0215-m_at	Synpcc7942_1339	syc0214_d		hypothetical protein	7.27262	11.0039	7.30295	10.0946	6.24562	9.87932	3.21712	5.57913	-0.000198102	2.77619	+	+	+	+	-
syc0216-m_at	Synpcc7942_1338	syc0215_d		hypothetical protein	6.70911	11.9626	5.73123	9.85928	4.58934	8.89716	2.26678	5.10397	1.37312	0.204573	+	+	+	+	-
syc0217-h_at	Synpcc7942_1337	syc0216_c		hypothetical protein	3.10205	11.3243	3.3541	4.93322	1.06224	8.13099	-1.66186	2.89814	-0.167937	2.52765	+	+	+	-	-
syc0218-h_at		syc0217_c			2.58442	16.6404	2.08669	6.88856	3.42079	12.6957	-1.9549	8.41708	0.561281	6.5957	+	+	+	+	+
syc0219-h_at	Synpcc7942_1336	syc0218_c		hypothetical protein	2.55158	5.9842	1.96627	3.24347	3.00157	4.21424	-0.632484	3.70785	1.9755	3.3678	+	-	+	+	+
syc0220-h_at	Synpcc7942_1335	syc0219_c		probable branched-chain amino acid aminotransferase	4.76942	4.77737	3.64747	1.9627	5.14653	3.06631	-2.31533	2.61214	0.867838	3.0819	+	-	+	-	-
syc0221-h_at	Synpcc7942_1334	syc0220_c	trpE	anthranilate synthetase alpha-subunit	5.13202	8.74256	3.24499	1.89456	6.85964	5.83465	-3.97449	5.0162	1.24147	5.44427	+	-	+	+	+
syc0222-h_at	Synpcc7942_1333	syc0221_c		transcription regulator ExsB homolog	6.14131	5.62308	3.72954	0.359396	6.97715	4.20445	-0.107488	2.27829	0.80717	1.90941	+	-	+	-	-
syc0223-h_at	Synpcc7942_1332	syc0222_c		hypothetical protein	8.842	5.38872	3.99375	2.42841	8.71332	2.83506	5.68398	4.22388	8.81354	5.25272	+	+	+	+	+
syc0224-h_at	Synpcc7942_1331	syc0223_c		CAB/ELIP/HLIP superfamily protein	5.94215	2.98309	1.97649	2.93155	6.29709	0.634684	4.28691	2.175	7.04797	3.08323	+	-	+	+	+
syc0225-h_at	Synpcc7942_1330	syc0224_c		hypothetical protein	9.14504	8.91252	7.83983	6.25445	9.55573	8.38194	3.04931	3.79499	1.99681	3.96395	+	+	+	+	+
syc0226-h_at	Synpcc7942_1329	syc0225_c		hypothetical protein	7.72046	6.39957	5.94909	3.708	8.22977	5.61006	1.00282	0.718884	1.36447	1.66755	+	+	+	-	-
syc0227-h_at	Synpcc7942_1328	syc0226_c		hypothetical protein	3.87087	8.14067	2.76649	5.42636	4.54685	7.29668	-1.71282	5.63146	0.947794	6.0216	+	+	+	+	+
syc0228-h_at	Synpcc7942_1326	syc0227_c		transcription-repair coupling factor	5.43246	14.6939	4.02708	0.607915	6.0726	13.3948	-1.65243	4.24672	0.439653	4.90987	+	+	+	+	+
syc0229-h_at	Synpcc7942_1325	syc0228_c	dnaB	replicative DNA helicase	5.32753	12.0857	0.965808	11.0997	6.04488	6.24622	-1.73791	6.66299	1.71581	7.62374	+	-	+	+	+
syc0230-m_at	Synpcc7942_1324	syc0229_d		putative helicase	-0.181943	0.528365	0.572804	3.78699	1.5781	0.430796	0.290224	1.49023	2.05884	1.74876	-	-	-	-	-
syc0231-h_at	Synpcc7942_1323	syc0230_c	fpg	formamidopyrimidine-DNA glycosylase	6.61533	4.54528	7.19564	4.70729	7.88603	4.29992	-3.71748	2.97427	0.650312	1.40023	+	+	+	-	-
syc0232-h_at	Synpcc7942_1322	syc0231_c	psaE	photosystem I subunit IV psaE	2.45219	4.57099	5.04115	4.77164	2.8617	5.80671	0.603825	0.460529	1.12386	0.988969	+	+	+	-	-
syc0233-m_at	Synpcc7942_1321	syc0232_d		hypothetical protein	13.7825	10.6421	10.671	8.94779	13.437	7.17351	-1.52939	3.00111	3.46176	6.0715	+	+	+	-	+
syc0234-m_at	Synpcc7942_1320	syc0233_d		hypothetical protein	7.76649	19.2791	4.19376	11.6496	10.8835	15.6222	-0.297113	0.817491	0.869233	1.12582	+	+	+	-	-
syc0235-h_at	Synpcc7942_1319	syc0234_c		uracil phosphoribosyltransferase	2.89626	4.37997	2.37115	1.85711	5.71405	3.00432	-1.57487	1.39952	1.43601	0.797297	+	-	+	-	-
syc0236-h_at	Synpcc7942_1318	syc0235_c	mntB	manganese transport system membrane protein MntB	4.06156	4.08619	2.44534	1.91268	5.33437	2.51393	-1.4722	3.0905	5.27563	3.44504	+	-	+	-	+
syc0237-h_at	Synpcc7942_1317	syc0236_c	mntA	manganese transport system ATP-binding protein MntA	4.73008	4.51935	5.3176	3.96608	5.55241	3.4266	0.508939	2.1	3.06287	2.95867	+	+	+	-	-
syc0238-m_at	Synpcc7942_1316	syc0237_d	mntC	Mn transporter MntC	4.8097	4.0812	3.86606	2.63296	5.89409	2.67507	-0.323745	2.11336	3.10835	2.67046	+	-	+	-	-
syc0239-m_at	Synpcc7942_1315	syc0238_d		glucose inhibited division protein	0.575915	2.00526	0.756718	5.31091	3.68214	0.00928622	-2.05664	0.922275	0.640514	1.37347	-	-	-	-	-
syc0240-m_at	Synpcc7942_1314	syc0239_d	ftsH	cell division protein FtsH	4.43091	1.72682	0.813104	0.125692	2.02902	10.061	-0.0560708	0.0812019	0.941405	0.740317	+	-	+	-	-
syc0241-h_at	Synpcc7942_1313	syc0240_c	aspS	aspartyl-tRNA synthetase	3.34631	6.02751	3.42921	5.45334	3.78634	5.44295	0.469391	1.6672	0.821947	1.58355	+	+	+	-	-
syc0242-m_at	Synpcc7942_1312	syc0241_d		ATP-binding protein of ABC transporter	5.63859	6.87061	4.37895	5.55244	6.54	5.08872	-1.17294	4.20232	1.55956	3.32655	+	+	+	+	+
syc0243-m_at	Synpcc7942_1311	syc0242_d		-	1.29253	4.31132	0.0261035	0.49623	2.24447	2.32068	-0.342153	1.87834	0.388574	0.658493	+	-	-	-	-
syc0244-h_at	Synpcc7942_1310	syc0243_c	cmpR, ndhR	putative ndhF3 operon transcriptional regulator	2.32023	3.25983	2.19666	2.48853	2.3247	1.48845	-0.552363	0.333959	0.0852383	-0.118586	-	-	-	-	-
syc0245-h_at	Synpcc7942_1309	syc0244_c		hypothetical protein	14.0877	8.24886	10.298	6.04413	11.5749	6.64533	-8.25782	3.9549	1.35116	3.98782	+	+	+	+	+
syc0246-h_at	Synpcc7942_1308	syc0245_c	trpS	tryptophanyl-tRNA synthetase, hypothetical protein	7.61116	7.30066	6.01762	5.17261	7.49324	6.00077	2.41878	3.99687	5.02164	5.2316	+	+	+	+	+
syc0247-h_at	Synpcc7942_1307	syc0246_c		hypothetical protein	7.97777	9.72887	6.5913	6.63499	7.90256	7.84902	0.0252648	3.88	-0.0209717	4.04665	+	+	+	+	+
syc0248-m_at	Synpcc7942_1306	syc0247_d		hypothetical protein	1.49708	0.00848575	2.051	5.82215	2.29475	-0.0650031	1.40108	1.10975	2.66336	1.02804	-	-	-	-	-
syc0249-m_at	Synpcc7942_1305	syc0248_d		ABC transporter ATP-binding protein	11.7807	7.43311	6.74708	0.927897	12.5966	6.2996	5.55764	5.23633	9.73202	6.06527	+	+	+	+	+
syc0250-m_at	Synpcc7942_1304	syc0249_d			15.9472	11.2401	11.6728	7.89146	16.2282	10.5433	2.98025	3.70626	1.80122	3.44359	+	+	+	+	+
syc0251-m_at	Synpcc7942_1303	syc0250_d			5.8701	5.12376	4.11665	2.74482	6.14677	3.13535	3.02032	4.02706	4.74139	4.80597	+	+	+	+	+
syc0252-h_at	Synpcc7942_1302	syc0251_c			11.5748	9.06508	1.88719	1.37479	11.6841	3.52501	-0.170019	0.390656	0.158125	0.0750795	+	-	+	-	-
syc0253-h_at	Synpcc7942_1301	syc0252_c	recQ	ATP-dependent DNA helicase RecQ	1.96132	3.33512	-0.602194	1.6691	1.49697	-0.501489	-1.47412	0.481237	1.88413	1.40002	-	-	-	-	-
syc0254-h_at	Synpcc7942_1300	syc0253_c		hypothetical protein	4.74463	13.2017	3.448	8.83186	4.84023	10.4681	1.5632	10.0134	4.16648	11.8715	+	+	+	+	+
syc0255-m_at	Synpcc7942_1299	syc0254_d		hypothetical protein	5.62326	5.67445	1.87083	2.00805	4.95432	4.47932	0.281966	1.89237	1.52385	1.78413	+	-	+	-	-
syc0256-h_at	Synpcc7942_1298	syc0255_c		hypothetical protein	0.4113	0.254374	0.279413	0.781494	1.31661	0.591789	1.00432	1.29317	2.00412	1.58556	-	-	-	-	-
syc0257-h_at	Synpcc7942_1297	syc0256_c		malic enzyme	0.864256	3.48302	1.19918	3.32074	1.65744	1.08604	0.688403	4.00701	1.42195	5.03345	+	-	-	+	-
syc0258-h_at	Synpcc7942_1296	syc0257_c		hypothetical protein	5.6983	6.35271	5.0232	3.34722	7.51001	5.25066	-4.0589	2.64521	2.60191	3.34629	+	+	+	-	+
syc0259-m_at	Synpcc7942_1295	syc0258_d		hypothetical protein	-0.0181119	0.846809	1.24378	3.47892	2.21807	1.90041	-0.5012	2.4527	1.62463	3.30784	-	-	-	-	+
syc0260-h_at	Synpcc7942_1294	syc0259_c		serine/threonine kinase	5.80394	6.21273	0.458444	1.09738	6.28651	3.77827	3.32157	5.18736	4.79794	5.59632	+	-	+	+	+
syc0261-m_at	Synpcc7942_1293	syc0260_d	pheT	phenylalanyl-tRNA synthetase	5.06544	7.29152	3.74614	4.3849	5.20079	5.4849	0.673864	2.66067	-0.0874235	2.46903	+	+	+	-	-
syc0262-m_at	Synpcc7942_1292	syc0261_d	dnaG	DNA primase	0.552008	0.149031	0.872844	2.88668	1.49133	1.25287	0.323492	1.62238	1.86942	2.41881	-	-	-	-	-
syc0263-h_at	Synpcc7942_1291	syc0262_c	ziaR	zinc-responsive repressor ZiaR Transcription factor ArsR type-2 family	2.37825	3.88531	0.914652	0.345965	0.522969	1.22908	-0.0633574	1.6648	1.29052	2.22321	+	-	-	-	-
syc0264-m_at	Synpcc7942_1290	syc0263_d		SmtA metallothionein	0.714065	0.216281	1.65006	1.38737	7.85929	5.61033	1.09303	1.10303	0.128105	0.0783928	-	-	-	-	-
syc0265-h_at	Synpcc7942_1289	syc0264_c	pmbA	putative modulator of DNA gyrase; PmbA homolog	0.597674	0.109598	3.96167	8.09135	1.1295	2.19976	-0.326818	0.33091	1.16479	1.31903	-	-	-	-	-
syc0266-h_at	Synpcc7942_1288	syc0265_c			1.78497	4.47218	1.2376	1.59116	5.74149	4.39536	-2.18902	4.45573	-0.11931	1.10812	+	-	+	+	-
syc0267-h_at	Synpcc7942_1287	syc0266_c		similar to S-layer-RTX protein	4.63878	7.11955	5.43711	6.04347	5.27623	7.21882	0.849077	1.06965	1.14663	0.719862	+	+	+	-	-
syc0268-h_at	Synpcc7942_1286	syc0267_c	moeA	molybdopterin biosynthesis MoeA protein	1.97208	2.67875	1.74893	2.46158	2.2267	2.00314	-1.24238	1.87439	-0.881444	1.2058	-	-	-	-	-
syc0269-m_at	Synpcc7942_1285	syc0268_d	moaC	molybdenum cofactor biosynthesis protein C	1.56867	1.68597	1.37176	1.19412	1.85449	1.09336	-0.870156	0.219597	0.956429	0.840657	-	-	-	-	-
syc0270-m_at	Synpcc7942_1284	syc0269_d		molybdopterin converting factor subunit 1	3.57385	7.48014	0.957931	4.19106	3.32859	3.75786	0.309001	3.9816	2.07656	4.97674	+	+	+	+	+
syc0271-m_at	Synpcc7942_1283	syc0270_d		molybdopterin converting factor subunit 2	3.45807	7.06915	2.51489	5.03367	3.66865	3.96143	-0.442761	4.43266	2.25686	5.06754	+	+	+	+	+
syc0272-m_at	Synpcc7942_1282	syc0271_d	moaA	molybdenum cofactor biosynthesis protein A	1.54063	2.96849	0.88573	0.370538	2.99813	1.04538	-0.240878	3.02013	2.12689	4.34069	-	-	-	-	+
syc0274-m_at	Synpcc7942_1281	syc0272_d		hypothetical protein	8.33744	12.8185	4.39151	6.33459	10.9426	13.2657	1.17391	5.20859	1.93258	5.22338	+	+	+	+	+
syc0275-m_at	Synpcc7942_1280	syc0273_d			5.16399	9.20173	3.58957	4.90469	6.58472	9.9648	0.457337	5.21495	2.40486	5.22264	+	+	+	+	+
syc0276-m_at	Synpcc7942_1278	syc0274_d	rpl35	50S ribosomal protein L35	0.949	5.92306	1.01034	2.53302	2.28358	2.51925	0.406657	0.765853	-0.0116262	2.05662	+	-	-	-	-
syc0277-m_at	Synpcc7942_1277	syc0275_d	rpl20	50S ribosomal protein L20	3.20409	4.72757	3.77568	3.64769	3.09558	3.42028	0.15264	1.67096	0.476473	1.88972	+	-	+	-	-
syc0278-m_at	Synpcc7942_1276	syc0276_d	gtrC	periplasmic substrate-binding protein of a TRAP-type permease that mediates sodium-dependent glutamate transport GtrC	7.6452	9.73514	7.21312	7.01597	10.0512	9.72475	3.41394	7.05207	4.53177	6.00758	+	+	+	+	+
syc0279-m_at	Synpcc7942_1275	syc0277_d		hypothetical protein	11.6906	13.2846	4.31472	1.10656	13.2445	13.5564	2.22732	1.84586	2.05075	3.75793	+	+	+	-	+
syc0280-m_at	Synpcc7942_1274	syc0278_d	ycf37	photosystem I assembly related protein Ycf37	7.6862	7.73491	6.07608	5.23299	8.21605	7.21269	1.44262	2.26415	0.661352	0.955021	+	+	+	-	-
syc0281-h_at	Synpcc7942_1273	syc0279_c		hypothetical protein	1.70916	2.6275	0.843294	1.42313	1.47149	0.646138	-0.536054	1.51109	0.36849	1.13315	-	-	-	-	-
syc0282-m_at	Synpcc7942_1272	syc0280_d		hypothetical protein	6.09222	3.5563	0.982849	0.706443	4.42993	2.86793	-0.409026	2.3038	2.61091	2.43646	+	-	+	-	-
syc0283-m_at	Synpcc7942_1271	syc0281_d			0.556048	10.3257	0.617706	8.3405	1.46863	4.06155	0.240234	6.18014	0.2736	5.91372	+	+	-	+	+
syc0284-h_at	Synpcc7942_1269	syc0282_c		Mg2+ transport protein	30.1997	18.8613	17.6657	10.7236	33.1684	16.9124	-5.25727	6.22117	5.10264	4.64322	+	+	+	+	+
syc0285-m_at	Synpcc7942_1268	syc0283_d		phosphoglucomutase/phosphomannomutase	5.49858	5.97379	4.00644	3.24247	6.67905	4.58328	0.840152	3.83221	2.39879	3.98698	+	+	+	+	+
syc0286-m_at	Synpcc7942_1267	syc0284_d			8.12533	10.7716	5.7473	8.70403	8.34809	9.7584	2.13869	4.71028	1.96759	2.79184	+	+	+	+	-
syc0287-m_at	Synpcc7942_1266	syc0285_d		hypothetical protein	6.18453	9.49003	4.29559	7.3632	6.73964	8.27589	1.64295	5.77384	4.90608	7.00395	+	+	+	+	+
syc0288-m_at	Synpcc7942_1265	syc0286_d		hypothetical protein	3.49263	7.05835	1.30145	0.837057	4.23805	4.5572	0.808556	2.96617	1.72519	3.51216	+	-	+	-	+
syc0289-h_at	Synpcc7942_1264	syc0287_c		Na+/H+ antiporter	1.92933	5.82429	1.15339	3.13965	2.74287	4.34624	-0.365931	2.81033	0.725749	2.30123	+	-	+	-	-
syc0290-m_at	Synpcc7942_1263	syc0288_d		hypothetical protein	1.33039	2.13577	0.465622	1.12413	2.25847	1.2904	-1.84052	0.875041	0.87144	2.28083	-	-	-	-	-
syc0291-m_at	Synpcc7942_1262	syc0289_d		uncharacterized FAD-dependent dehydrogenase	0.940594	3.46618	1.31847	1.11695	2.09596	1.73177	-1.66763	0.151045	-0.314456	2.09736	+	-	-	-	-
syc0292-m_at	Synpcc7942_1261	syc0290_d	tpi	triosephosphate isomerase	7.12469	7.9926	6.73581	6.76875	7.50987	7.19307	0.585609	3.79827	2.69033	4.33224	+	+	+	+	+
syc0293-h_at	Synpcc7942_1260	syc0291_c		hypothetical protein	2.56922	9.96881	0.915487	5.59973	0.60075	3.54569	0.479969	7.21373	0.293829	6.27988	+	+	+	+	+
syc0294-h_at	Synpcc7942_1259	syc0292_c		putative arsenical pump-driving ATPase	0.293066	0.989696	4.89915	4.73141	0.743893	7.15958	-0.291131	0.252997	0.298178	0.256541	-	-	-	-	-
syc0295-h_at	Synpcc7942_1258	syc0293_c		hypothetical protein	3.9506	7.22087	0.213475	6.73137	4.7388	4.65804	-1.60785	4.04039	2.63482	5.33183	+	-	+	+	+
syc0296-h_at	Synpcc7942_1257	syc0294_c		similar to chloride channel	4.63142	5.11419	0.710752	2.92509	4.67588	2.7611	1.14178	2.557	1.65156	2.62467	+	-	+	-	-
syc0297-h_at	Synpcc7942_1256	syc0295_c	gst	glutathione S-transferase	10.1868	6.74959	0.666696	2.38137	9.20832	3.48237	1.34501	1.62598	1.51818	1.16485	+	-	+	-	-
syc0298-m_at	Synpcc7942_1255	syc0296_d		L-cysteine/cystine lyase	0.535274	2.26951	0.0766238	0.421132	0.700103	0.562808	-1.06403	1.22503	-0.240808	1.00795	-	-	-	-	-
syc0299-h_at	Synpcc7942_1254	syc0297_c		hypothetical protein	4.40366	3.48767	7.31168	7.7762	4.38917	5.03556	0.742185	0.0575209	-0.0229527	0.403914	+	+	+	-	-
syc0300-h_at	Synpcc7942_1252	syc0298_c		similar to DNA repair protein RAD32	2.716	7.31707	2.07459	2.4924	4.96592	5.02376	-3.47045	2.78619	-1.86875	1.70277	+	-	+	-	-
syc0301-h_at	Synpcc7942_1251	syc0299_c		probable o-sialoglycoprotein endopeptidase	3.15039	3.56754	1.18686	2.01645	3.41695	2.50326	-1.90773	2.12093	-0.603022	1.66184	+	-	-	-	-
syc0302-m_at	Synpcc7942_1250	syc0300_d	psaF	photosystem I reaction center subunit III precursor (PSI-F) plastocyanin (cyt c553) docking protein	3.182	8.9512	7.29552	10.7631	2.1533	11.5385	0.976062	1.03272	1.02318	2.22693	+	+	+	-	-
syc0303-m_at	Synpcc7942_1249	syc0301_d	psaJ	Photosystem I reactionCenter subunit IX	0.699986	2.51636	6.13159	4.80042	1.11301	4.60594	0.285165	0.159253	0.764853	1.02788	-	+	+	-	-
syc0304-h_at	Synpcc7942_1248	syc0302_c		hypothetical protein	6.88501	5.5048	6.5245	2.33019	6.80665	4.4711	-2.25016	1.7497	-0.270522	1.89312	+	+	+	-	-
syc0305-h_at	Synpcc7942_1247	syc0303_c		hypothetical protein	5.71755	4.48002	3.92714	2.25543	5.44008	3.44721	0.188852	2.26522	1.06483	1.9093	+	+	+	-	-
syc0306-h_at	Synpcc7942_1246	syc0304_c		carotene isomerase	11.9011	6.45273	6.96861	3.11031	12.796	5.25046	0.418103	2.30672	3.20115	2.35403	+	+	+	-	-
syc0307-h_at	Synpcc7942_1245	syc0305_c			0.400117	2.03648	0.46026	0.158524	2.11656	-0.122227	-4.11854	1.61446	-0.343287	1.08636	-	-	-	-	-
syc0308-h_at	Synpcc7942_1244	syc0306_c		ABC-2 type transport system ATP-binding protein	7.42491	6.54223	5.39851	4.16457	8.08571	4.34519	-0.0676274	3.37315	2.38686	2.83033	+	+	+	-	-
syc0309-m_at	Synpcc7942_1243	syc0307_d		cAMP/cGMP binding protein	5.04242	8.4842	2.97634	5.52948	5.30612	7.61601	1.90763	5.94958	3.00839	5.47742	+	+	+	+	+
syc0310-h_at	Synpcc7942_1242	syc0308_c	ntcB	nitrate assimilation transcriptional activator	-0.658287	2.79352	3.62661	2.25248	3.60214	4.35884	-2.52136	2.15039	0.820244	2.61423	-	-	+	-	-
syc0311-h_at	Synpcc7942_1241	syc0309_c	nirB	nitrite reductase-related protein	0.0072852	2.32259	4.18099	3.40328	4.91966	4.73107	1.64708	2.42553	4.39479	4.73544	-	+	+	-	+
syc0312-m_at	Synpcc7942_1240	syc0310_d	nirA	ferredoxin--nitrite reductase	6.69769	12.7805	9.11982	13.2266	4.5177	12.7658	0.617298	3.4535	1.43981	1.95069	+	+	+	-	-
syc0313-m_at	Synpcc7942_1239	syc0311_d	nrtA	ABC-type nitrate/nitrite transport system substrate-binding protein	10.1283	11.0755	9.33786	11.0168	8.42555	10.9856	0.405661	0.226941	0.531176	1.65583	+	+	+	-	-
syc0314-m_at	Synpcc7942_1238	syc0312_d	nrtB	ABC-type nitrate/nitrite transport system permease protein	3.05485	6.26072	5.53759	6.78088	2.16724	6.14938	0.320587	0.85822	0.473638	0.219942	+	+	+	-	-
syc0315-m_at	Synpcc7942_1237	syc0313_d	nrtC	ABC-type nitrate/nitrite transport system ATP-binding protein	1.33274	7.38726	4.01036	8.60034	0.548378	7.06526	0.384494	0.530492	0.152181	1.11591	+	+	+	-	-
syc0316-m_at	Synpcc7942_1236	syc0314_d	nrtD	ABC-type nitrate/nitrite transport system ATP-binding protein	-0.0327775	5.30567	4.21072	6.79493	0.657861	5.13309	-0.015986	0.849409	0.403666	0.316081	+	+	+	-	-
syc0317-m_at	Synpcc7942_1235	syc0315_d	narB	ferredoxin--nitrate reductase	1.58191	2.28626	1.62173	1.55831	3.06175	1.83784	-0.369121	0.270674	1.37127	1.54655	-	-	-	-	-
syc0318-h_at	Synpcc7942_1234	syc0316_c		hypothetical protein	1.66625	1.12654	3.42463	3.70469	2.01323	2.46501	0.272141	0.486817	0.131365	0.0403877	-	-	-	-	-
syc0319-m_at	Synpcc7942_1233	syc0317_d		hypothetical protein	0.0214545	1.50069	-0.313626	0.167363	5.44808	1.81927	-1.80363	2.07692	2.76201	1.32118	-	-	+	-	-
syc0320-m_at	Synpcc7942_1232	syc0318_d	petC	cytochrome b6-f complex iron-sulfur subunit (Rieske iron sulfur protein)	7.34006	13.8989	3.2763	4.41369	3.85705	9.15819	0.964837	2.83831	0.49991	3.27472	+	+	+	-	-
syc0321-m_at	Synpcc7942_1231	syc0319_d	petA	apocytochrome f component of cytochrome b6/f complex	7.30564	12.5648	4.54101	5.91945	6.11985	9.79799	-0.19729	2.38894	2.00028	0.759961	+	+	+	-	-
syc0322-m_at	Synpcc7942_1230	syc0320_d		prolipoprotein diacylglyceryl transferase	6.81095	8.91256	5.2298	5.10173	7.49119	7.42561	-0.876782	2.62439	0.760524	3.29699	+	+	+	-	-
syc0323-m_at	Synpcc7942_1229	syc0321_d	cobM	precorrin-4 C11-methyltransferase	3.09402	7.88103	3.3577	5.58962	5.10096	7.46384	-1.7696	4.94309	-0.0447159	5.08546	+	+	+	+	+
syc0324-h_at	Synpcc7942_1228	syc0322_c		hypothetical protein	0.352016	2.07347	0.385876	0.404502	2.17034	2.01095	0.315697	1.88459	1.21037	1.28356	-	-	-	-	-
syc0325-m_at	Synpcc7942_1227	syc0323_d	radC	DNA repair protein RadC	-0.309844	2.96748	0.963926	1.444	5.05976	2.51883	-0.471918	1.07179	1.38222	1.59177	-	-	-	-	-
syc0326-h_at	Synpcc7942_1226	syc0324_c		processing protease	4.01835	6.66976	0.821253	2.32529	5.37567	3.70611	0.606369	2.86301	3.89225	5.10556	+	-	+	-	+
syc0327-m_at	Synpcc7942_1225	syc0325_d	pcyA	3Z-phycocyanobilin:ferredoxin oxidoreductase	4.98598	15.5536	7.00732	14.0593	7.67312	17.5501	2.84605	8.3259	3.65822	9.07842	+	+	+	+	+
syc0328-m_at	Synpcc7942_1224	syc0326_d		ABC-transporter membrane fusion protein	3.56953	1.20059	12.9287	3.81015	1.31137	4.25792	0.117562	0.116709	0.0193656	0.0323441	+	-	-	-	-
syc0329-m_at	Synpcc7942_1223	syc0327_d		ABC transporter permease protein	2.49174	1.98696	7.01757	5.21479	1.96228	2.28416	-0.259869	0.410763	-0.0993796	0.526057	-	-	-	-	-
syc0330-h_at	Synpcc7942_1222	syc0328_c	truB	tRNA pseudouridine synthase B	2.51621	5.39853	3.19551	5.1155	3.16859	4.73428	-2.23396	2.64022	0.322818	3.11457	+	+	+	-	-
syc0331-m_at	Synpcc7942_1221	syc0329_d		two-component response regulator CheY subfamily	3.64549	8.67908	1.48626	4.39814	2.86454	1.40647	0.536546	2.73552	2.16251	5.68706	+	+	-	-	+
syc0332-h_at	Synpcc7942_1220	syc0330_c	rpl27	50S ribosomal protein L27	2.19804	2.87591	0.624148	2.48252	0.212529	0.823596	1.84384	0.889115	0.421553	1.41995	-	-	-	-	-
syc0333-h_at	Synpcc7942_1219	syc0331_c	rpl21	50S ribosomal protein L21	0.819752	3.80943	1.03992	2.93107	0.465279	0.831114	1.08969	1.07152	1.22585	1.26239	+	-	-	-	-
syc0334-m_at	Synpcc7942_1218	syc0332_d	KaiA	circadian clock protein KaiA	7.7789	14.6763	1.99075	4.24542	8.64974	12.1229	4.2271	9.62818	6.03333	12.0319	+	+	+	+	+
syc0335-m_at	Synpcc7942_1217	syc0333_d	KaiB	circadian clock protein KaiB	12.7728	14.5674	7.56802	8.44252	13.5152	13.0018	6.81856	9.2777	9.48886	11.5278	+	+	+	+	+
syc0336-m_at	Synpcc7942_1216	syc0334_d	KaiC	circadian clock protein KaiC	18.2454	11.5901	13.0845	7.22954	19.3908	10.8423	1.31955	3.46751	3.2145	4.49062	+	+	+	-	+
syc0337-h_at	Synpcc7942_1215	syc0335_c		similar to acyl-CoA dehydrogenase family protein	1.91792	3.4785	-0.481742	1.17188	2.96879	1.21707	-2.13986	1.72361	-0.909033	0.396132	+	-	-	-	-
syc0338-h_at	Synpcc7942_1214	syc0336_c	gpx1	glutathione peroxidase-like NADPH peroxidaseglutathione peroxidase	2.97661	2.93836	2.82759	2.26302	0.516134	2.49696	-0.479822	0.721381	0.29671	0.211273	-	-	-	-	-
syc0339-h_at	Synpcc7942_1213	syc0337_c		virulence associated protein C	2.77317	6.12315	1.90629	0.149361	3.46254	4.47768	0.30569	4.90404	2.78524	4.5314	+	-	+	+	+
syc0340-m_at	Synpcc7942_1212	syc0338_d		hypothetical protein	3.73752	5.26837	3.33162	3.99998	1.80498	1.6722	0.217652	0.907596	0.550436	0.955172	+	+	-	-	-
syc0341-m_at	Synpcc7942_1211	syc0339_d		MobA (probable molybdopterin-guanine dinucleotide biosynthesis protein A)	2.45813	3.62734	2.88057	3.30288	0.865424	0.899789	-0.511474	0.277587	0.331734	0.285061	+	-	-	-	-
syc0342-m_at	Synpcc7942_1210	syc0340_d		hypothetical protein	2.64448	4.01432	2.7079	3.25046	0.456246	0.582265	-0.238967	0.638821	0.719503	0.959555	+	-	-	-	-
syc0343-m_at	Synpcc7942_1209	syc0341_d		hypothetical protein	4.72174	4.22121	1.59984	2.16263	1.28209	1.07194	0.23702	0.175884	0.938939	0.978575	+	-	-	-	-
syc0344-m_at	Synpcc7942_1208	syc0342_d		hypothetical protein	1.93562	2.24557	-0.204764	2.82542	4.05944	1.92319	2.7767	3.80465	4.41615	5.16826	-	-	+	+	+
syc0345-m_at	Synpcc7942_1207	syc0343_d		hypothetical protein	2.03294	5.19739	0.705538	1.3677	2.84451	4.6368	2.97371	7.82863	4.00921	9.43792	+	-	+	+	+
syc0346-h_at	Synpcc7942_1206	syc0344_c		hypothetical protein	1.00022	2.35199	0.767173	3.24782	2.15618	0.556662	-1.32947	2.32562	0.808156	2.11321	-	-	-	-	-
syc0347-h_at	Synpcc7942_1205	syc0345_c		a part of phage_integrase	1.77357	1.1878	1.57538	1.12035	2.19962	-0.137849	-0.407517	0.821649	0.195819	-0.246052	-	-	-	-	-
syc0348-m_at	Synpcc7942_1204	syc0346_d		hypothetical protein	1.74043	8.10433	0.0579567	1.88032	4.01064	1.10044	-8.53151	4.32367	-0.0892483	3.93543	+	-	+	+	+
syc0349-m_at	Synpcc7942_1203	syc0347_d		hypothetical protein	1.81845	5.46455	0.498718	0.325805	2.88981	2.50517	-1.50884	4.01564	-0.698687	3.4615	+	-	-	+	+
syc0350-m_at	Synpcc7942_1202	syc0348_d		hypothetical protein, similar to glycosyltransferase of PMT family	7.45875	11.8982	6.98547	9.9706	7.04953	10.4983	0.0756807	5.22708	0.716718	5.64001	+	+	+	+	+
syc0351-m_at	Synpcc7942_1201	syc0349_d		probable glycosyltransferase	2.87517	4.84119	3.42292	3.84695	2.78269	4.59718	-1.06653	1.30933	2.0071	0.729862	+	+	+	-	-
syc0352-m_at	Synpcc7942_1200	syc0350_d		hypothetical protein	9.21734	9.08308	10.0183	7.17984	11.5889	8.82332	-0.580517	5.65017	0.968676	4.3409	+	+	+	+	+
syc0353-m_at	Synpcc7942_1199	syc0351_d		probable tRNA/rRNA methyltransferase	2.62999	7.71307	2.5761	3.92718	3.85719	6.14717	0.0840578	4.04054	2.50265	5.05579	+	+	+	+	+
syc0354-m_at	Synpcc7942_1198	syc0352_d	phdD, lpdA	dihydrolipoamide dehydrogenase	7.83082	6.30356	5.20072	4.42278	7.96046	4.04545	0.270342	2.09327	1.4793	2.26778	+	+	+	-	-
syc0355-m_at	Synpcc7942_1197	syc0353_d	trpC	indole-3-glycerol phosphate synthase	7.35202	8.88067	6.00777	6.56781	7.44214	7.41376	1.42302	3.0035	0.962072	3.17288	+	+	+	-	-
syc0356-h_at	Synpcc7942_1196	syc0354_c		hypothetical protein	1.78274	4.63093	1.64964	0.886254	3.24992	2.89228	1.32987	1.92683	2.63103	4.00615	+	-	-	-	+
syc0357-h_at	Synpcc7942_1195	syc0355_c			0.0522074	1.47297	0.977686	2.94999	1.57536	1.35345	1.19253	4.24907	1.07386	3.09846	-	-	-	+	-
syc0358-h_at	Synpcc7942_1194	syc0356_c	pdxJ	pyridoxal phosphate biosynthetic protein PdxJ	10.0106	8.6802	4.68771	2.51171	10.3026	6.90651	0.886926	4.05372	4.63293	5.73007	+	+	+	+	+
syc0359-m_at	Synpcc7942_1193	syc0357_d		putative acyltransferase	4.55222	7.8468	3.94363	6.34985	3.40817	5.44627	0.0322762	4.71061	0.0819646	3.16162	+	+	+	+	-
syc0360-m_at	Synpcc7942_1192	syc0358_d		hypothetical protein	9.42818	11.6319	7.36739	9.06515	9.23723	10.1157	1.37806	4.12861	0.218736	2.28963	+	+	+	+	-
syc0361-h_at	Synpcc7942_1191	syc0359_c		guanylate kinase	4.48613	7.68016	2.99687	4.95093	4.833	5.75743	0.371919	2.49556	1.63759	2.38812	+	+	+	-	-
syc0362-m_at	Synpcc7942_1190	syc0360_d		leucine aminopeptidase	4.29625	8.63983	4.119	5.64333	4.82031	7.09131	-0.257657	0.467245	2.08108	1.99905	+	+	+	-	-
syc0363-m_at	Synpcc7942_1189	syc0361_d		Probable molybdopterin-guanine	3.88031	4.49533	3.74002	3.73199	5.59285	3.24195	-5.48226	2.67952	0.0968836	2.33823	+	-	+	-	-
syc0364-h_at	Synpcc7942_1188	syc0362_c		Ap-4-A phosphorylase II-like protein	3.40511	2.9864	0.354385	1.81749	4.49665	0.360818	0.336462	1.01138	4.3995	2.60467	+	-	+	-	-
syc0365-h_at	Synpcc7942_1187	syc0363_c		hypothetical protein	7.18298	12.6983	2.65262	4.61069	7.40003	8.60255	-0.666667	8.18838	2.8536	7.91455	+	+	+	+	+
syc0366-h_at	Synpcc7942_1186	syc0364_c	ribD, ribG	a part of riboflavin biosynthesis protein RibD	6.35257	7.87735	5.90566	0.0082975	7.37401	6.61098	-1.36487	6.08417	4.6669	4.49828	+	+	+	+	+
syc0367-h_at	Synpcc7942_1185	syc0365_c			4.8557	9.37264	1.53074	4.3396	5.48611	8.66589	1.38777	6.20165	2.17011	6.9614	+	-	+	+	+
syc0368-h_at	Synpcc7942_1184	syc0366_c		6-pyruvoyl-tetrahydropterin synthase-like protein	12.683	8.87885	1.12489	8.54629	13.4492	6.74498	3.39066	3.36242	5.51693	5.19427	+	-	+	-	+
syc0369-h_at	Synpcc7942_1183	syc0367_c			6.88683	13.8662	3.57952	3.50722	7.76883	11.3985	3.2761	5.8384	4.04791	7.96785	+	-	+	+	+
syc0370-h_at	Synpcc7942_1182	syc0368_c	ndhJ	NADH dehydrogenase subunit I	4.4928	6.76842	3.51243	0.0835581	3.60959	4.02649	-0.156663	2.78996	1.8136	3.81757	+	-	+	-	+
syc0371-h_at	Synpcc7942_1181	syc0369_c	ndhK	NADH dehydrogenase subunit NdhK	3.40108	5.45019	2.88779	0.787614	2.67588	1.71759	0.12973	0.191962	1.32499	1.13635	+	-	-	-	-
syc0372-h_at	Synpcc7942_1180	syc0370_c	ndhC	NADH dehydrogenase subunit 3	4.50541	5.56522	3.55265	0.0650275	3.51396	2.39847	-0.0803807	1.0522	1.65545	2.7879	+	-	-	-	-
syc0373-m_at	Synpcc7942_1179	syc0371_d	rub	rubredoxin	10.08	11.2373	4.92118	2.01337	9.88815	7.20762	3.64958	5.1242	5.9485	7.73201	+	+	+	+	+
syc0374-m_at	Synpcc7942_1178	syc0372_d		photosystem II stability/assembly factor, HCF136-like protein, Ycf48-like protein	4.80857	6.37146	4.58243	2.23565	5.84214	5.93561	-0.139902	0.50706	1.47748	0.522715	+	+	+	-	-
syc0375-m_at	Synpcc7942_1177	syc0373_d	psbE	PsbE cytochrome b559 alpha chain	0.0704608	5.28358	0.513808	2.00687	1.65402	0.868627	0.191111	1.4398	1.64722	1.77165	+	-	-	-	-
syc0376-m_at	Synpcc7942_1176	syc0374_d	psbF	cytochrome b559 beta chain	1.25733	7.43472	0.102334	3.80104	1.35051	2.06333	0.767723	0.267842	4.55304	6.69188	+	+	-	-	+
syc0377-m_at	Synpcc7942_1175	syc0375_d	psbL	photosystem II PsbL protein	1.27111	2.58744	0.916168	0.186279	1.08303	0.237208	0.569103	0.78786	0.0516181	2.21412	-	-	-	-	-
syc0378-m_at	Synpcc7942_1174	syc0376_d	psbJ	photosystem II PsbJ protein	1.08605	3.87007	0.37283	2.48864	0.445609	2.40959	0.18299	1.17873	1.72656	2.55383	+	-	-	-	-
syc0379-h_at	Synpcc7942_1173	syc0377_c		hypothetical protein	3.06367	4.19559	3.06361	4.03717	5.47882	1.95485	-3.61534	2.33742	0.200212	0.128967	+	+	+	-	-
syc0380-m_at	Synpcc7942_1172	syc0378_d		apolipoprotein N-acyltransferase	0.132339	7.05432	-0.0732141	0.100967	0.954812	5.39457	-1.29697	2.20538	-0.102425	1.53124	+	-	+	-	-
syc0381-m_at	Synpcc7942_1171	syc0379_d		hypothetical protein	4.0035	3.02729	0.211162	2.20527	5.05531	1.04732	-1.16508	1.85386	2.26195	2.23693	+	-	+	-	-
syc0382-m_at	Synpcc7942_1170	syc0380_d		2-C-methyl-D-erythritol 24-cyclodiphosphate synthase	13.4102	6.25853	9.98314	4.25886	14.6619	5.15834	1.13183	3.35242	1.64661	3.38305	+	+	+	-	+
syc0383-m_at	Synpcc7942_1169	syc0381_d		oligopeptide-binding protein of oligopeptide ABC transporter	4.32735	19.4605	3.93074	10.7084	5.56732	17.6965	-0.388889	11.1251	0.631404	10.36	+	+	+	+	+
syc0384-m_at	Synpcc7942_1168	syc0382_d	cpmA	circadian phase modifier CpmA	5.68097	4.99914	6.15761	2.90242	4.44195	4.35587	0.529912	2.39921	3.54647	3.51386	+	+	+	-	+
syc0385-m_at	Synpcc7942_1167	syc0383_d		hypothetical protein	16.5145	19.3746	13.6414	15.26	16.6563	17.2889	3.85443	9.8356	1.96207	8.27203	+	+	+	+	+
syc0386-h_at	Synpcc7942_1166	syc0384_c		hypothetical protein	4.459	3.60772	1.57591	0.694613	6.44087	2.65784	-0.549904	2.89568	5.83142	3.9903	+	-	+	-	+
syc0387-m_at	Synpcc7942_1165	syc0385_d		Ap-4-A phosphorylase II-like protein	-0.392739	3.03003	-0.331384	2.83495	1.01811	-0.987573	-3.87221	3.05971	-0.446615	-0.395349	-	-	-	-	-
syc0388-h_at	Synpcc7942_1164	syc0386_c			1.32108	6.02278	-0.2876	3.80458	3.96263	6.80109	-0.276704	3.36465	1.47687	4.20189	+	+	+	-	+
syc0389-h_at	Synpcc7942_1163	syc0387_c		hypothetical protein	0.818394	3.60781	0.346915	2.32416	0.298526	3.82154	-2.69067	1.4593	-1.18908	0.983801	+	-	+	-	-
syc0390-h_at	Synpcc7942_1162	syc0388_c		hypothetical protein	3.36487	5.55336	2.65729	2.5039	4.32797	4.60963	0.572313	2.71407	0.478581	2.38071	+	-	+	-	-
syc0391-h_at	Synpcc7942_1161	syc0389_c		hypothetical protein	1.73583	2.97276	0.887559	1.49973	3.1905	1.70472	-3.74283	0.809715	-0.532425	1.08007	-	-	-	-	-
syc0392-h_at	Synpcc7942_1160	syc0390_c		hypothetical protein	0.313747	3.40502	0.165986	1.34293	0.378135	1.02693	-1.21851	1.07923	0.366023	-0.0270351	+	-	-	-	-
syc0393-m_at	Synpcc7942_1159	syc0391_d		MarR family transcriptional regulator	0.893989	0.638565	0.0145169	2.11663	3.97786	1.14239	-3.64571	0.60594	0.666311	1.42602	-	-	+	-	-
syc0394-m_at	Synpcc7942_1158	syc0392_d		hypothetical protein	0.453501	2.78729	1.79884	0.232802	2.82426	3.96729	0.761093	2.34052	1.9523	3.64878	-	-	+	-	+
syc0395-h_at	Synpcc7942_1157	syc0393_c		hypothetical protein	0.598613	5.00592	0.366511	5.5697	1.47054	3.51637	0.225334	0.719157	1.44491	1.24443	+	-	+	-	-
syc0396-h_at	Synpcc7942_1156	syc0394_c		hypothetical protein	3.43018	5.24672	0.390484	2.28638	4.63938	5.09671	0.468375	1.19562	1.38226	1.68304	+	-	+	-	-
syc0397-h_at	Synpcc7942_1155	syc0395_c		hypothetical protein	2.18665	3.2988	-0.18046	2.87747	2.25866	3.01661	-3.64049	4.10891	-0.223821	3.26759	-	-	-	+	-
syc0398-m_at	Synpcc7942_1154	syc0396_d		hypothetical protein	1.43221	1.1576	0.0288246	0.12253	2.72168	7.29708	-0.137522	0.31498	-0.0615915	0.292275	-	-	+	-	-
syc0399-m_at	Synpcc7942_1153	syc0397_d	digE	hypothetical protein	5.95591	14.5311	0.204916	0.272032	0.672975	67.7346	-0.386318	0.933516	0.00148655	0.0311661	+	-	+	-	-
syc0400-m_at	Synpcc7942_1152	syc0398_d		hypothetical protein	43.2108	27.8747	24.3313	11.7199	44.4473	28.428	12.8112	10.106	24.8239	18.4115	+	+	+	+	+
syc0401-m_at	Synpcc7942_1151	syc0399_d	panC	pantothenate synthetase/cytidylate kinase	3.72695	12.7302	2.96359	10.1268	3.39353	9.8392	0.60786	8.25533	1.71128	9.93343	+	+	+	+	+
syc0402-m_at	Synpcc7942_1150	syc0400_d		hypothetical protein	15.8134	5.00873	7.40796	1.72636	19.8754	2.50748	-1.10444	0.241896	-0.298192	-0.0152131	+	+	+	-	-
syc0403-m_at	Synpcc7942_1149	syc0401_d	rfbB	dTDP-glucose 46-dehydratase	11.4942	14.8277	7.77522	10.6518	12.2844	12.8958	1.52082	7.68856	3.37717	7.2778	+	+	+	+	+
syc0404-h_at	Synpcc7942_1148	syc0402_c		hypothetical protein	3.06696	3.01323	1.0276	1.62	0.14842	0.135536	0.557417	0.464212	0.807729	0.503551	-	-	-	-	-
syc0405-m_at	Synpcc7942_1147	syc0403_d			0.0292066	2.30943	0.112459	0.943675	0.61602	1.14396	-3.14761	0.7815	-1.25122	-0.634789	-	-	-	-	-
syc0406-m_at	Synpcc7942_1146	syc0404_d		hypothetical protein	9.09881	15.4575	5.79047	5.08221	9.66235	12.6008	4.71898	9.61371	6.57448	11.8864	+	+	+	+	+
syc0407-m_at	Synpcc7942_1145	syc0405_d		promoter active fragment E3	16.8606	22.5602	12.0708	5.33975	18.4272	20.3013	5.14219	12.5241	10.2634	18.7854	+	+	+	+	+
syc0408-h_at	Synpcc7942_1144	syc0406_c		hypothetical protein	12.1861	10.2656	10.4905	5.43744	15.251	9.66773	3.7288	5.06341	2.85259	3.50049	+	+	+	+	+
syc0409-h_at	Synpcc7942_1143	syc0407_c		hypothetical protein	12.7432	30.0683	10.9146	22.9558	14.6466	28.9248	5.97992	21.8074	7.0773	22.3112	+	+	+	+	+
syc0410-h_at	Synpcc7942_1142	syc0408_c	metS	methionyl-tRNA synthetase	4.90389	4.17174	0.921251	1.80678	6.19877	0.820379	0.2773	1.94261	2.72293	2.93312	+	-	+	-	-
syc0411-m_at	Synpcc7942_1141	syc0409_d		hypothetical protein	8.7945	8.60422	5.85308	2.3922	9.44651	8.14705	3.62233	4.33533	3.53965	2.77791	+	+	+	+	-
syc0412-m_at	Synpcc7942_1140	syc0410_d		hypothetical protein, similar to uncharacterized NAD (FAD)-dependent dehydrogenases	2.86299	5.15987	3.06534	2.78869	5.11052	3.50105	-2.21882	2.08205	0.937186	2.84423	+	-	+	-	-
syc0413-m_at	Synpcc7942_1139	syc0411_d		hypothetical protein	2.45725	2.89774	0.735328	2.19932	4.63471	0.429936	0.118228	1.45184	1.93814	2.5538	-	-	+	-	-
syc0414-h_at	Synpcc7942_1138	syc0412_c	ycf62	hypothetical protein YCF62	1.70355	3.31499	1.06514	1.6762	2.22324	1.81566	-1.20183	1.69799	0.803596	2.3028	-	-	-	-	-
syc0416-m_at	Synpcc7942_1137	syc0413_d	ycf23	hypothetical protein (ycf23)	12.3751	20.2476	7.34072	10.2192	10.3203	16.1247	-0.0634895	2.28803	1.72475	0.464697	+	+	+	-	-
syc0417-h_at	Synpcc7942_1136	syc0414_c	pepN	aminopeptidase	3.30082	7.0388	2.10636	2.73064	3.97057	4.3438	-0.612237	2.59265	0.466041	0.546296	+	-	+	-	-
syc0418-m_at	Synpcc7942_1135	syc0415_d		predicted cation transporter	8.05894	8.38712	5.71509	6.1684	7.63464	6.57621	2.48692	6.25122	3.2935	5.05216	+	+	+	+	+
syc0419-m_at	Synpcc7942_1133	syc0416_d		ABC transporter ATP-binding protein	-0.290844	0.474999	-0.560706	0.70027	1.05938	0.443878	-3.46998	1.11473	-1.2032	1.25075	-	-	-	-	-
syc0420-m_at	Synpcc7942_1132	syc0417_d		hypothetical protein	-0.18919	2.09175	-0.295636	2.9433	2.09128	-0.397646	-4.47175	0.719572	-0.929204	-1.04228	-	-	-	-	-
syc0421-h_at	Synpcc7942_1131	syc0418_c	ftrV	ferredoxin-thioredoxin reductase variable subunit	6.76437	12.3467	5.17471	8.46627	7.47513	9.81596	6.22869	11.269	7.96998	12.5224	+	+	+	+	+
syc0423-h_at	Synpcc7942_1130	syc0419_c		hypothetical protein	6.45571	11.2595	4.17329	4.61486	6.7214	8.95075	3.65764	7.13183	4.59308	8.21981	+	+	+	+	+
syc0424-h_at	Synpcc7942_1129	syc0420_c			5.5163	9.91035	3.5712	3.80995	5.5812	7.12448	0.686501	4.501	1.00271	5.31244	+	+	+	+	+
syc0425-h_at	Synpcc7942_1128	syc0421_c		hypothetical protein	-0.0991759	1.27707	-0.113158	0.321113	0.529409	1.04722	-0.891009	0.619723	0.0958671	1.08022	-	-	-	-	-
syc0426-h_at	Synpcc7942_1127	syc0422_c	tldD	putative modulator of DNA gyrase; TldD	4.08658	2.72524	4.51392	6.1897	5.23345	0.77871	-1.02259	0.408878	0.74199	0.722199	+	-	+	-	-
syc0427-m_at	Synpcc7942_1126	syc0423_d		ABC transporter permease protein	4.5065	8.84975	1.83844	2.16713	3.52278	4.34561	0.586511	4.37888	1.28328	3.81398	+	-	+	+	+
syc0428-h_at	Synpcc7942_1125	syc0424_c		two-component sensor histidine kinase	4.72236	10.2309	3.78079	4.14766	6.08824	11.0309	1.53551	1.92185	1.72825	3.10404	+	+	+	-	-
syc0429-h_at	Synpcc7942_1124	syc0425_c	rnb	ribonuclease II	5.96292	4.2094	6.34224	4.19696	7.85729	4.8223	1.4902	3.10131	3.34709	3.883	+	+	+	-	+
syc0430-h_at	Synpcc7942_1123	syc0426_c	rps18	30S ribosomal protein S18	3.4428	4.93635	4.58776	4.56185	3.54159	3.77023	-0.0710512	2.01156	0.0706612	2.26781	+	+	+	-	-
syc0431-h_at	Synpcc7942_1122	syc0427_c	rpl33	50S ribosomal protein L33	2.35525	4.83833	3.85896	4.16063	3.00944	2.76832	-0.0101136	0.65889	0.127069	1.09531	+	+	-	-	-
syc0432-m_at	Synpcc7942_1121	syc0428_d		serine/threonine kinase	2.01509	8.23644	2.34363	2.94468	0.282272	4.34534	1.76581	4.02673	1.74027	4.10807	+	-	+	+	+
syc0433-m_at	Synpcc7942_1120	syc0429_d			-0.301132	0.24359	4.12794	0.228296	0.701353	2.27737	-1.31528	0.041471	-0.277516	-0.0370081	-	-	-	-	-
syc0434-m_at	Synpcc7942_1119	syc0430_d		hypothetical protein	0.312613	4.55569	-0.00632803	0.255331	1.65961	0.921994	-3.2106	3.58402	-0.134808	3.60592	+	-	-	-	+
syc0435-m_at	Synpcc7942_1118	syc0431_d		dihydrolipoamide dehydrogenase	0.204821	10.1315	0.359845	1.90871	2.14709	4.36626	-5.13076	2.48939	-1.53845	-0.820382	+	-	+	-	-
syc0436-h_at	Synpcc7942_1117	syc0432_c		hypothetical protein	7.09373	9.86487	4.06486	6.07842	7.01969	8.10826	1.66649	3.63871	1.22328	2.08061	+	+	+	-	-
syc0437-h_at	Synpcc7942_1116	syc0433_c		phosphoglycerate kinase	6.0486	7.54519	5.74839	6.17507	6.15074	7.06042	0.434324	1.55202	0.50493	1.75911	+	+	+	-	-
syc0438-m_at	Synpcc7942_1115	syc0434_d		hypothetical protein	0.343787	3.01932	0.0829351	1.39702	2.67193	3.00275	0.16001	1.9449	0.671485	1.38262	-	-	-	-	-
syc0439-m_at	Synpcc7942_1114	syc0435_d		hypothetical protein	3.49276	5.25121	1.58379	2.04015	4.89539	4.90981	0.956582	2.7688	1.3743	1.777	+	-	+	-	-
syc0440-m_at	Synpcc7942_1113	syc0436_d		hypothetical protein	4.97738	4.05918	-0.172246	1.44635	7.43311	4.25315	-1.30196	1.21568	0.185948	1.48084	+	-	+	-	-
syc0441-m_at	Synpcc7942_1112	syc0437_d		ribosomal large subunit pseudouridine synthase D	6.28505	7.75976	5.50611	4.51289	7.39091	6.78968	-1.71387	4.08959	1.01776	4.15749	+	+	+	+	+
syc0442-m_at	Synpcc7942_1111	syc0438_d		serine/threonine kinase	5.82181	6.87505	5.87629	5.06029	6.85255	5.71912	-2.30721	3.1628	2.25169	4.10118	+	+	+	-	+
syc0443-h_at	Synpcc7942_1110	syc0439_c		two-component response regulator, CheY subfamily	4.18912	6.69837	1.15014	0.0377249	5.007	4.90801	0.299231	2.34303	1.7594	2.49467	+	-	+	-	-
syc0444-h_at	Synpcc7942_1109	syc0440_c	hisC	histidinol-phosphate aminotransferase	0.69427	7.46798	1.0374	3.77835	3.1174	5.81457	-2.13362	5.82004	0.697229	4.47359	+	-	+	+	+
syc0445-h_at	Synpcc7942_1108	syc0441_c		DNA binding protein HU	0.476721	0.590542	0.836041	0.297785	2.92894	2.10638	1.20424	1.11106	0.916361	0.876351	-	-	-	-	-
syc0446-m_at	Synpcc7942_1107	syc0442_d		hypothetical protein	0.582443	1.33101	1.10775	3.54875	0.394483	0.491438	0.481368	1.35524	1.31906	1.36139	-	-	-	-	-
syc0447-m_at	Synpcc7942_1106	syc0443_d		hypothetical protein	3.34186	8.34361	1.94515	4.0506	3.89637	5.54477	1.12912	5.13984	2.56515	5.6765	+	+	+	+	+
syc0448-m_at	Synpcc7942_1105	syc0444_d	mrp	ATP-binding protein involved in chromosome partitioning	5.1506	5.83727	4.15038	3.89482	5.40439	4.55591	0.378748	1.72333	1.44454	2.06053	+	+	+	-	-
syc0449-m_at	Synpcc7942_1104	syc0445_d	ftsW	cell division protein FtsW	4.06207	4.38556	3.43216	1.83919	4.41947	3.04165	0.70713	0.588683	0.768113	0.882769	+	-	+	-	-
syc0450-m_at	Synpcc7942_1103	syc0446_d		glucosamine-6-phosphate isomerase 2	14.9125	8.58998	7.56386	4.39982	15.8515	6.23852	-1.39694	5.44531	2.59058	4.61644	+	+	+	+	+
syc0451-h_at	Synpcc7942_1102	syc0447_c		hypothetical protein	0.380775	0.518424	0.440587	0.0933956	1.72996	10.846	-0.150483	0.330212	0.216541	0.178089	-	-	-	-	-
syc0452-h_at	Synpcc7942_1101	syc0448_c		protease	2.13492	0.581895	0.315768	0.136019	7.19634	10.0265	-0.162588	0.0812056	0.572302	0.283515	-	-	+	-	-
syc0453-m_at	Synpcc7942_1100	syc0449_d	dnaA	chromosomal replication initiator protein DnaA Transcription factor DnaA family	2.90889	10.1018	2.08497	4.39438	2.74623	6.2303	1.59423	6.756	2.70521	7.47895	+	+	+	+	+
syc0454-m_at	Synpcc7942_1099	syc0450_d	ubiE, menG	ubiquinone/menaquinone biosynthesis methyltransferase	22.8732	7.81308	23.3354	5.06405	28.4321	7.25647	3.58979	4.92015	9.6	4.91033	+	+	+	+	+
syc0455-m_at	Synpcc7942_1098	syc0451_d		hypothetical protein	2.36397	7.09875	3.75614	5.35984	4.71424	6.48678	-3.33381	3.55311	-1.17971	3.27885	+	+	+	-	-
syc0456-h_at	Synpcc7942_1097	syc0452_c			-1.04978	1.22688	-0.35216	0.474464	0.141427	-0.475433	-5.13149	0.934392	-1.14653	-0.0343315	-	-	-	-	-
syc0457-m_at	Synpcc7942_1096	syc0453_d	thiC	thiamine biosynthesis protein ThiC	0.595457	1.30441	2.37872	2.73101	2.79759	1.97307	-0.202526	0.334576	0.415635	1.0931	-	-	-	-	-
syc0458-h_at	Synpcc7942_1095	syc0454_c		hypothetical protein	4.34267	2.32973	1.73264	1.00045	3.36986	1.61862	-0.2908	0.207287	0.452012	0.0491832	+	-	-	-	-
syc0459-m_at	Synpcc7942_1094	syc0455_d		similar to transcriptional activator TenA	6.66424	11.8756	3.80308	7.82515	8.28158	9.14516	-0.593175	7.8271	3.19429	8.31167	+	+	+	+	+
syc0460-m_at	Synpcc7942_1093	syc0456_d		hypothetical protein	8.07508	6.54255	6.85958	4.25953	8.89348	5.62716	-1.26909	3.27876	1.4429	3.85505	+	+	+	-	+
syc0461-m_at	Synpcc7942_1092	syc0457_d			4.47336	12.7883	3.62836	8.93186	5.82864	9.46142	-1.68346	6.38085	0.17229	6.51235	+	+	+	+	+
syc0462-h_at	Synpcc7942_1091	syc0458_c		hypothetical protein	3.37196	2.79207	1.02903	0.879882	3.67234	1.10054	-0.265279	2.01515	0.840314	1.21103	-	-	-	-	-
syc0463-m_at	Synpcc7942_1090	syc0459_d		hypothetical protein	2.97027	2.95671	9.71278	6.57128	1.98281	3.84407	0.265755	0.674734	0.425457	0.920327	-	-	-	-	-
syc0464-h_at	Synpcc7942_1089	syc0460_c	clpB	ClpB protein	2.20197	6.76979	0.171282	0.428502	3.17772	24.8319	-0.0668137	0.243542	0.0166411	0.315907	+	-	+	-	-
syc0466-h_at	Synpcc7942_1088	syc0461_c	petE	plastocyanin	0.401229	3.01341	0.0894246	0.375582	0.0147371	0.332139	0.237168	0.460072	0.735557	1.60278	-	-	-	-	-
syc0467-h_at	Synpcc7942_1087	syc0462_c		hypothetical protein	24.7882	7.3363	25.1829	6.4075	26.366	6.68659	7.629	4.58555	13.6176	5.16717	+	+	+	+	+
syc0468-h_at	Synpcc7942_1086	syc0463_c	hemE	uroporphyrinogen decarboxylase	10.9488	12.5128	10.5222	10.6716	11.419	10.9264	2.20641	5.06408	3.49975	5.64983	+	+	+	+	+
syc0469-h_at	Synpcc7942_1085	syc0464_c	glgB	14-alpha-glucan branching enzyme	6.40977	7.20215	4.54889	2.94436	8.2079	7.07591	-1.15751	0.0595181	-0.414025	-0.223582	+	+	+	-	-
syc0470-m_at	Synpcc7942_1084	syc0465_d			-0.183	1.47543	-0.323268	0.298409	0.238336	0.0853545	-4.60721	0.358423	-0.712226	1.31276	-	-	-	-	-
syc0471-h_at	Synpcc7942_1083	syc0466_c		probable glycosyltransferase	22.3468	9.33172	17.2127	5.43782	23.7133	8.11179	1.84292	3.49397	3.0687	3.0018	+	+	+	-	-
syc0472-h_at	Synpcc7942_1082	syc0467_c		cation-transporting ATPase PacL homolog	3.5803	0.717134	0.879975	1.02705	0.177534	4.39447	-0.39412	1.01198	0.904929	1.13884	+	-	-	-	-
syc0473-h_at	Synpcc7942_1081	syc0468_c		hypothetical protein	5.27107	8.57339	4.62224	4.63607	7.26845	7.87435	-0.353323	3.8461	2.69817	5.3404	+	+	+	+	+
syc0474-h_at	Synpcc7942_1080	syc0469_c		V-type sodium ATP synthase subunit J homolog	1.72458	4.10685	2.41023	2.44233	3.61817	2.54101	-0.980762	2.17183	1.35422	2.9903	+	-	-	-	-
syc0475-h_at	Synpcc7942_1079	syc0470_c	recG	DNA recombinase	2.02778	2.47234	0.349814	0.706041	6.08447	1.63246	-4.97351	1.38616	-0.586456	2.34484	-	-	+	-	-
syc0476-h_at	Synpcc7942_1078	syc0471_c		hypothetical protein	0.686835	0.0727739	2.97043	5.18993	0.115166	3.77836	0.494582	1.87151	1.63669	2.91122	-	-	-	-	-
syc0477-h_at	Synpcc7942_1077	syc0472_c		hypothetical protein	1.64456	2.79217	-0.0727335	1.94075	3.37384	1.9985	-1.47244	1.34689	0.770529	2.77289	-	-	-	-	-
syc0479-m_at	Synpcc7942_1076	syc0473_d		sis gene (signal transduction involved in the osmoregulatory expression of ompC and ompF in Escherichia coli)	-0.31099	1.28995	-0.655136	0.461283	0.866984	0.0370021	-4.61383	0.394095	-1.42474	-0.445521	-	-	-	-	-
syc0480-m_at	Synpcc7942_1075	syc0474_d			0.33341	0.723345	0.515658	0.797604	0.409881	-0.606401	-4.26497	0.281084	-1.55691	-0.255134	-	-	-	-	-
syc0481-m_at	Synpcc7942_1074	syc0475_d			1.57946	3.38499	0.00401991	0.0306166	2.13545	0.790899	-0.287379	2.81343	1.84767	3.0195	-	-	-	-	-
syc0482-h_at	Synpcc7942_1073	syc0476_c		hypothetical protein	1.92581	3.85493	0.749713	1.38267	1.94181	1.03562	0.654974	2.58839	0.742408	2.0737	+	-	-	-	-
syc0483-m_at	Synpcc7942_1072	syc0477_d	cobO	cob(I)alamin adenosyltransferase	6.04806	6.19541	3.71684	2.87954	6.81098	2.48489	0.679523	4.53547	2.67529	4.2604	+	-	+	+	+
syc0484-m_at	Synpcc7942_1071	syc0478_d		hypothetical protein	2.58727	3.06994	4.84532	8.66275	1.86528	7.51755	-0.054569	0.139445	0.0968681	0.292897	-	+	+	-	-
syc0485-m_at	Synpcc7942_1070	syc0479_d		oxidoreductase aldo/keto reductase family	0.999484	2.2233	3.88996	5.20509	2.44501	0.94506	-1.2306	2.05201	0.569839	2.97926	-	-	-	-	-
syc0486-m_at	Synpcc7942_1069	syc0480_d		hypothetical protein	2.46122	3.14351	-0.0150117	0.0741212	3.33293	1.45851	-0.368899	1.12009	0.766534	0.327575	-	-	-	-	-
syc0487-h_at	Synpcc7942_1068	syc0481_c	pdhC	pyruvate dehydrogenase E2 component	10.3159	8.82926	10.4782	7.81885	10.5765	8.02254	-0.620077	1.75437	0.352733	1.28177	+	+	+	-	-
syc0488-h_at	Synpcc7942_1067	syc0482_c			3.25547	2.68871	2.48386	0.659808	4.21426	2.31415	-4.245	0.817518	-1.04065	0.684576	-	-	+	-	-
syc0489-h_at	Synpcc7942_1065	syc0483_c		hypothetical protein	0.338112	3.12725	1.25797	2.91446	0.411418	4.16777	-3.50612	1.7014	0.0347193	2.50662	-	-	+	-	-
syc0490-h_at	Synpcc7942_1064	syc0484_c		type I restriction-modification	1.18709	3.76191	0.415285	3.27773	3.06113	3.78413	0.047378	2.42399	1.18386	3.72745	+	-	+	-	+
syc0491-h_at	Synpcc7942_1063	syc0485_c		hypothetical protein	3.4605	3.16221	5.31299	5.78357	2.26784	5.23276	-0.16706	0.0264553	-0.143206	0.0267596	+	+	+	-	-
syc0492-h_at	Synpcc7942_1062	syc0486_c		hypothetical protein	1.72774	2.34128	3.94413	4.92674	0.979763	4.09662	0.389762	0.151044	0.756019	0.0478908	-	+	+	-	-
syc0493-h_at	Synpcc7942_1061	syc0487_c		hypothetical protein	3.82042	0.693273	0.984784	0.48531	1.19064	0.947314	-0.732696	0.139999	1.37116	0.47529	+	-	-	-	-
syc0494-h_at	Synpcc7942_1060	syc0488_c		type I restriction-modification	5.36878	7.6745	3.38194	2.32264	5.42539	4.84021	-3.27493	1.7043	-0.209543	2.81941	+	-	+	-	-
syc0495-h_at	Synpcc7942_1059	syc0489_c		hypothetical protein	7.57037	3.39571	7.11638	8.86935	10.194	12.8926	0.0611752	0.389577	1.02081	0.459174	+	+	+	-	-
syc0496-h_at	Synpcc7942_1058	syc0490_c	ycf40	hypothetical protein (YCF40)	12.4753	14.1627	8.65147	2.94607	15.4962	10.9297	0.00402577	7.80213	5.70385	7.84753	+	+	+	+	+
syc0497-h_at	Synpcc7942_1057	syc0491_c	thiE	thiamine-phosphate pyrophosphorylase	7.26954	9.50269	3.77262	3.10207	8.8245	6.8295	3.96589	6.69503	6.06782	8.14339	+	-	+	+	+
syc0498-h_at	Synpcc7942_1056	syc0492_c		hypothetical protein	7.44018	6.25822	2.36249	2.55929	7.55703	5.36861	2.25632	2.85566	2.62279	2.75275	+	-	+	-	-
syc0499-h_at	Synpcc7942_1055	syc0493_c	cpcF	phycocyanin alpha subunit phycocyanobilin lyase, CpcF subunit	13.0627	12.8097	13.3201	11.7085	13.582	12.2828	6.06518	8.53294	9.34223	10.6085	+	+	+	+	+
syc0500-h_at	Synpcc7942_1054	syc0494_c	cpcE	phycocyanin alpha subunit phycocyanobilin lyase, CpcE subunit	53.4729	15.5573	56.9392	14.6305	56.2157	15.0602	26.8179	8.84354	36.4759	11.5839	+	+	+	+	+
syc0501-h_s_at	Synpcc7942_1048	syc0495_c	cpcA1	C-phycocyanin alpha subunit	1.63933	1.85876	1.3836	1.95222	1.10366	1.75267	1.21753	1.96697	1.68052	1.24629	-	-	-	-	-
syc0502-h_s_at	Synpcc7942_1047	syc0496_c	cpcB1	C-phycocyanin beta subunit	4.86431	3.75151	3.79596	4.02211	2.79802	3.7603	3.24571	3.64838	2.44184	2.20116	+	+	+	-	-
syc0503-h_at	Synpcc7942_1051	syc0497_c	cpcD	phycobilisome small rod linker polypeptide Lr, phycocyanin-associated	0.894495	3.34295	1.88907	3.64088	0.898186	4.08078	0.268466	0.29791	0.656903	0.810018	-	-	+	-	-
syc0504-h_at	Synpcc7942_1050	syc0498_c	cpcC2	phycobilisome rod linker polypeptide Lr, phycocyanin-associated	0.188764	2.17037	0.93401	3.11618	0.164089	3.13914	0.147072	0.229973	0.0563711	0.536596	-	-	-	-	-
syc0505-h_at	Synpcc7942_1049	syc0499_c	cpcC1	phycobilisome rod linker polypeptide Lr, phycocyanin-associated	0.559682	3.13052	1.81132	3.5889	0.453796	3.82382	0.137723	0.282185	0.345784	0.415426	-	-	+	-	-
syc0508-h_at	Synpcc7942_1046	syc0502_c		hypothetical protein	5.92262	13.2404	5.97023	9.90535	11.1709	16.412	1.29484	10.1272	2.15131	7.32521	+	+	+	+	+
syc0509-m_at	Synpcc7942_1045	syc0503_d		similar to amidase enhancer	2.40438	6.951	2.24587	3.42436	3.55895	5.66781	-1.0392	2.94702	0.686501	4.19073	+	-	+	-	+
syc0510-m_at	Synpcc7942_1044	syc0504_d		hypothetical protein	4.77295	9.00416	1.93546	1.48494	5.68027	4.67327	2.26109	4.08796	5.1317	8.00931	+	-	+	+	+
syc0511-m_at	Synpcc7942_1043	syc0505_d	vte5	phytol kinase	4.50259	7.25142	1.93917	4.14698	4.95982	5.91808	-1.3717	3.22357	0.432864	4.52414	+	+	+	-	+
syc0512-h_at	Synpcc7942_1042	syc0506_c		hypothetical protein	4.73324	7.28632	3.6338	2.37433	4.95749	7.29207	2.79912	3.24365	1.66669	0.898095	+	-	+	-	-
syc0513-h_at	Synpcc7942_1040	syc0507_c		hypothetical protein	3.00104	3.96217	0.284915	0.670707	0.701688	0.730323	0.184953	0.561718	1.09766	1.03589	+	-	-	-	-
syc0514-m_at	Synpcc7942_1039	syc0508_d		hypothetical protein	5.10994	5.60635	4.8737	5.08848	5.52258	4.67026	-4.81674	0.197614	-0.729005	0.372597	+	+	+	-	-
syc0515-h_at	Synpcc7942_1038	syc0509_c		hypothetical protein	8.37945	7.85556	7.84464	4.81766	14.1131	5.85392	-4.4757	3.23855	-1.16712	-0.477672	+	+	+	-	-
syc0516-h_at	Synpcc7942_1037	syc0510_c	speA	arginine decarboxylase	6.46485	11.3525	4.93517	4.38493	7.79231	9.49426	-1.39267	3.04322	0.216761	3.40875	+	+	+	-	+
syc0517-h_at	Synpcc7942_1036	syc0511_c			9.7138	9.65199	9.15384	9.21015	3.74985	8.12129	2.83803	4.95059	5.52199	6.90845	+	+	+	+	+
syc0518-m_at	Synpcc7942_1035	syc0512_d		hypothetical protein	10.56	7.10235	7.94201	3.29884	12.1292	5.81981	2.98795	4.05415	4.99579	5.44789	+	+	+	+	+
syc0519-h_at	Synpcc7942_1034	syc0513_c		hypothetical protein	1.89563	3.53974	3.78029	2.81016	2.95052	0.982766	0.407004	1.86538	0.491392	1.33665	+	-	-	-	-
syc0520-h_at	Synpcc7942_1033	syc0514_c		hypothetical protein	-0.0287769	1.5948	1.11704	2.00948	2.17611	0.624666	-0.27105	0.186462	0.223645	0.571211	-	-	-	-	-
syc0521-h_at	Synpcc7942_1032	syc0515_c		hypothetical protein	0.56825	3.55405	1.33815	3.76162	4.2442	0.514943	-0.0992724	0.0387605	0.349189	0.56273	+	-	-	-	-
syc0522-h_at	Synpcc7942_1030	syc0516_c	hisC	histidinol-phosphate amidotransferase	10.1245	9.80829	8.98746	5.95986	11.5684	8.84953	-0.0114855	3.26	3.56011	4.52872	+	+	+	-	+
syc0523-h_at	Synpcc7942_1029	syc0517_c	ilvE	branched-chain amino acid aminotransferase	6.58128	12.4031	6.0682	8.95533	5.94341	10.1244	-0.374328	2.30257	0.481693	4.16729	+	+	+	-	+
syc0524-m_at	Synpcc7942_1028	syc0518_d		hypothetical protein	10.1276	5.56152	3.12049	2.8419	11.0965	3.9583	-0.83058	2.56857	5.16045	3.55753	+	-	+	-	+
syc0525-h_at	Synpcc7942_1027	syc0519_c		hypothetical protein	1.45826	1.68895	0.753129	1.89089	3.16883	0.709924	-1.18841	1.57062	0.045832	0.820036	-	-	-	-	-
syc0526-m_at	Synpcc7942_1026	syc0520_d		similar to fibronectin binding protein	2.80534	7.10354	1.42039	2.56403	4.67221	4.82545	-1.45005	4.58358	-0.243428	3.9419	+	-	+	+	+
syc0527-h_at	Synpcc7942_1025	syc0521_c		hypothetical protein	8.99807	10.948	5.6969	7.66877	10.0802	9.92142	2.39345	8.90504	6.59172	9.08788	+	+	+	+	+
syc0528-m_at	Synpcc7942_1024	syc0522_d		hypothetical protein	2.88798	7.60713	1.36449	3.7348	3.77485	4.62838	-0.708404	3.32148	1.13174	1.9988	+	-	+	-	-
syc0529-m_at	Synpcc7942_1023	syc0523_d		hypothetical protein	1.73045	1.56848	3.86709	5.64741	1.44077	5.46919	-0.0634957	0.2825	0.723102	0.860314	-	-	-	-	-
syc0530-m_at	Synpcc7942_1022	syc0524_d		hypothetical protein	0.35495	1.13439	6.03078	7.30013	0.0959334	4.43081	-0.129713	0.259319	1.52767	0.409654	-	+	+	-	-
syc0531-h_at	Synpcc7942_1021	syc0525_c	menE	O-succinylbenzoic acid-CoA ligase	4.39263	6.5966	3.32681	3.42366	5.12394	5.37358	-2.20681	3.55389	0.0386151	3.34632	+	-	+	-	+
syc0532-h_at	Synpcc7942_1020	syc0526_c	menC	O-succinylbenzoate-CoA synthase	5.21129	10.203	4.56	6.07847	5.6733	9.75719	-1.45559	1.23066	1.45504	4.75507	+	+	+	-	+
syc0533-h_at	Synpcc7942_1019	syc0527_c		4-alpha-glucanotransferase	4.13728	1.61351	1.72566	1.72236	7.34768	4.20763	-2.47591	0.991971	1.34364	0.011674	+	-	+	-	-
syc0534-h_at	Synpcc7942_1018	syc0528_c		hypothetical protein	7.26262	8.58593	5.61881	6.44535	7.94876	6.3165	0.696094	5.00493	2.70387	4.66077	+	+	+	+	+
syc0535-m_at	Synpcc7942_1017	syc0529_d		hypothetical protein	6.96786	8.66313	3.86977	1.81797	8.38151	5.568	3.0896	5.58026	5.74084	6.44562	+	-	+	+	+
syc0536-m_at	Synpcc7942_1016	syc0530_d	cheW	purine-binding chemotaxis protein CheW	7.07231	15.3201	4.54479	7.10001	6.72894	12.0445	4.07747	8.86306	4.57747	11.2735	+	+	+	+	+
syc0537-m_at	Synpcc7942_1015	syc0531_d		methyl-accepting chemotaxis protein	4.98785	6.47316	3.24368	0.79641	5.48218	6.21313	-0.2119	0.1318	-0.0452119	0.0661134	+	-	+	-	-
syc0538-m_at	Synpcc7942_1014	syc0532_d		two-component hybrid sensor and regulator	1.50236	4.92179	1.54945	0.504503	0.0502321	5.0565	0.226673	1.21314	1.1837	2.37959	+	-	+	-	-
syc0539-m_at	Synpcc7942_1012	syc0533_d	sphR	phosphate-sensing two-component response regulator OmpR subfamily	3.04086	5.62706	1.48864	2.11794	3.62168	2.13073	-1.11246	2.09247	1.00906	2.83742	+	-	-	-	-
syc0540-m_at	Synpcc7942_1011	syc0534_d	sphS	two-component sensor histidine kinase	2.20067	2.11314	1.62438	0.804079	4.29544	0.210044	-3.48672	1.30441	0.142267	0.420478	-	-	+	-	-
syc0541-m_at	Synpcc7942_1010	syc0535_d		probable ribosomal large subunit pseudouridine synthase B	4.17275	3.83087	1.52825	2.47828	6.70252	1.70606	0.484132	1.6728	2.76587	1.94646	+	-	+	-	-
syc0542-m_at	Synpcc7942_1009	syc0536_d			4.96965	5.457	4.93404	3.26662	5.82461	4.87261	0.274687	2.72213	2.51374	2.84475	+	+	+	-	-
syc0543-m_at	Synpcc7942_1008	syc0537_d	purU	phosphoribosylglycinamide formyltransferase	5.19786	6.44213	5.24101	5.81392	5.87271	5.73446	-1.30459	2.81114	-0.896047	2.38841	+	+	+	-	-
syc0544-m_at	Synpcc7942_1007	syc0538_d		fumarase	4.79311	6.05122	6.13915	5.40094	4.5063	5.55483	-2.50299	1.5167	1.84377	0.439792	+	+	+	-	-
syc0545-h_at	Synpcc7942_1006	syc0539_c		hypothetical protein	6.6465	3.83453	4.15699	1.78488	7.63209	3.57017	-0.475049	1.23607	1.49438	1.37558	+	+	+	-	-
syc0546-h_at	Synpcc7942_1005	syc0540_c			7.26208	19.8549	4.75694	11.0108	8.79733	14.8205	-2.45331	5.84066	1.63539	4.27422	+	+	+	+	+
syc0547-m_at	Synpcc7942_1004	syc0541_d		hypothetical protein	3.11956	6.46174	0.988518	2.10867	4.35847	4.46644	-1.15229	3.01185	1.06176	1.01688	+	-	+	-	-
syc0548-h_at	Synpcc7942_1003	syc0542_c	trpE	anthranilate synthetase alpha-subunit	10.0455	51.2657	9.84022	38.3332	9.6715	42.2845	1.58071	18.5966	2.66312	18.4187	+	+	+	+	+
syc0549-h_at	Synpcc7942_1002	syc0543_c	psaD	photosystem I subunit II	0.0855847	2.89855	3.57097	3.62775	0.692387	3.54508	0.0128415	0.10288	0.47511	0.188177	-	-	+	-	-
syc0550-m_at	Synpcc7942_1001	syc0544_d	lysC	aspartate kinase	14.0316	14.9789	11.4319	12.8981	14.2123	13.9512	2.4955	6.898	2.95536	5.06997	+	+	+	+	+
syc0551-m_at	Synpcc7942_1000	syc0545_d		hypothetical protein	0.205559	5.87384	-0.263919	3.33066	1.09912	2.14282	-5.92898	3.50393	-2.21771	0.51271	+	-	-	-	-
syc0552-h_at	Synpcc7942_0998	syc0546_c	ftsH	cell division protein FtsH	4.09631	2.92196	0.780307	5.02813	6.7905	0.649794	0.567453	1.51867	2.88769	2.47419	+	-	+	-	-
syc0553-m_at	Synpcc7942_0997	syc0547_d	rpl32	50S ribosomal protein L32	3.01593	10.7497	2.85433	7.4716	4.19741	6.84801	0.115748	4.09536	2.22252	7.61435	+	+	+	+	+
syc0554-h_at	Synpcc7942_0996	syc0548_c		hypothetical protein	9.81425	7.96514	7.73621	4.61019	10.4977	7.22567	1.41869	4.77322	4.48002	3.87111	+	+	+	+	+
syc0555-h_at	Synpcc7942_0995	syc0549_c	ycf20	hypothetical protein	12.4467	16.0666	9.24908	11.0399	13.5233	14.824	7.93722	13.0689	9.38222	11.5756	+	+	+	+	+
syc0556-m_at	Synpcc7942_0994	syc0550_d		hypothetical protein	6.20315	7.02783	5.7065	4.83233	6.167	4.22482	-1.02387	2.51607	3.32618	4.29056	+	+	+	-	+
syc0557-m_at	Synpcc7942_0993	syc0551_d		hypothetical protein	6.62863	13.3358	7.77085	10.6706	8.18867	14.1404	0.0677873	7.61077	0.868567	5.20972	+	+	+	+	+
syc0558-h_at	Synpcc7942_0992	syc0552_c		hypothetical protein	4.25536	5.29929	1.91964	1.09725	5.94057	3.56139	-0.609155	4.64826	2.63554	4.32075	+	-	+	+	+
syc0559-m_at	Synpcc7942_0991	syc0553_d	pxcA	a protein in the cytoplasmic membrane involved in light-induced proton extrusion	5.85757	11.5748	3.94824	0.0411288	6.5938	7.71239	4.99212	7.61729	7.91278	11.8971	+	+	+	+	+
syc0560-m_at	Synpcc7942_0990	syc0554_d	cobP	bifunctional cobalamin biosynthesis protein CobP	9.94931	5.06097	9.09284	2.74503	12.3686	4.75294	-0.720891	4.13587	7.23155	3.92885	+	+	+	+	+
syc0561-m_at	Synpcc7942_0989	syc0555_d		hypothetical protein	5.13141	4.12604	1.21672	1.45144	0.248476	0.441909	0.478119	0.569836	1.17059	1.05072	+	-	-	-	-
syc0562-m_at	Synpcc7942_0988	syc0556_d	ycf54	hypothetical protein YCF54	0.810216	1.93159	1.85382	0.506332	3.34823	3.66694	1.66046	2.59594	3.48345	4.46739	-	-	+	-	+
syc0563-m_at	Synpcc7942_0987	syc0557_d	fur	ferric uptake regulation protein transcription factor Fur family	3.83317	7.99257	0.0508312	0.0576143	2.55994	0.428404	-0.842025	1.46412	1.64422	4.88431	+	-	-	-	+
syc0564-h_at	Synpcc7942_0986	syc0558_c		probable glycosyltransferase	2.43606	6.59301	0.905175	3.51221	0.0411751	1.63478	0.188509	3.19448	0.925972	3.58599	+	-	-	-	+
syc0565-h_at	Synpcc7942_0985	syc0559_c		hypothetical protein	16.6813	9.68421	15.5206	4.38483	21.0496	8.9831	5.11756	5.66397	9.78246	5.46706	+	+	+	+	+
syc0566-h_at	Synpcc7942_0984	syc0560_c		hypothetical protein	9.24748	12.7361	4.61471	9.70448	11.4665	10.0042	3.81044	8.70243	7.93081	9.08478	+	+	+	+	+
syc0567-h_at	Synpcc7942_0983	syc0561_c	deoC	deoxyribose-phosphate aldolase	1.41907	0.417494	2.65684	9.32392	3.06961	-0.05104	0.86426	0.641567	2.17946	1.33911	-	-	-	-	-
syc0568-h_at	Synpcc7942_0982	syc0562_c		hypothetical protein	2.17309	3.4866	1.68851	7.76156	3.20602	0.940538	1.49825	1.96081	2.36456	3.52273	+	-	-	-	+
syc0569-m_at	Synpcc7942_0981	syc0563_d		hypothetical protein	8.04656	10.6819	3.67079	4.9885	8.78382	8.96757	-0.816716	4.7315	-0.854711	2.25901	+	+	+	+	-
syc0570-m_at	Synpcc7942_0980	syc0564_d		hypothetical protein	0.886093	2.92678	-0.474314	0.142257	2.92835	-0.873853	-1.72408	2.19116	1.09848	2.13956	-	-	-	-	-
syc0571-m_at	Synpcc7942_0979	syc0565_d		hypothetical protein	-0.294968	2.40313	2.99096	1.36213	6.31244	3.76833	2.3516	3.51229	3.49282	3.58752	-	-	+	-	+
syc0572-h_at	Synpcc7942_0978	syc0566_c	petH	ferredoxin-NADP oxidoreductase	15.6099	10.0783	10.1887	4.81419	16.7923	8.06052	-0.460857	2.00695	3.10978	0.532329	+	+	+	-	-
syc0573-m_at	Synpcc7942_0977	syc0567_d	prk	phosphoribulokinase	11.1966	16.9928	7.08943	7.9399	11.955	13.8341	0.0326243	0.411767	0.0401627	0.403822	+	+	+	-	-
syc0574-h_at	Synpcc7942_0976	syc0568_c		similar to polyA polymerase	-0.312927	2.75932	0.639669	2.3394	1.02946	-0.240743	-5.50787	2.67736	0.383645	2.69794	-	-	-	-	-
syc0575-m_at	Synpcc7942_0975	syc0569_d		hypothetical protein	7.65381	10.6538	4.78205	6.20885	8.24241	5.69387	-4.01895	5.62769	2.11963	5.14483	+	+	+	+	+
syc0576-m_at	Synpcc7942_0973	syc0570_d	ugd	UDP-glucose dehydrogenase	2.18872	2.96613	1.96855	1.23857	3.88008	1.9248	-1.6091	1.3755	1.73479	2.64026	-	-	-	-	-
syc0577-h_at	Synpcc7942_0972	syc0571_c		hypothetical protein	11.0696	7.08238	7.7019	3.85378	10.2466	5.93296	-0.675131	2.29125	-0.712207	0.936588	+	+	+	-	-
syc0578-m_at	Synpcc7942_0971	syc0572_d		hypothetical protein	2.46428	3.44426	0.0748679	0.314885	2.78792	3.90566	0.345312	0.603405	1.65256	1.35043	+	-	+	-	-
syc0579-h_at	Synpcc7942_0970	syc0573_c		similar to to phytoene dehydrogenase	1.29574	0.47926	4.35652	1.71984	0.840265	2.35314	-0.887378	0.120977	-0.0184807	0.0970865	-	-	-	-	-
syc0580-m_at	Synpcc7942_0969	syc0574_d		carboxymethylenebutenolidase	2.46249	1.12447	1.75442	1.64151	3.34863	1.44976	-2.62321	0.0638184	-0.423456	-0.0651799	-	-	-	-	-
syc0581-h_at	Synpcc7942_0967	syc0575_c	hemC	hydroxymethylbilane synthase porphobilinogen deaminase	8.84658	9.38303	7.61652	6.99842	9.36074	7.85314	1.18817	2.64693	1.8023	3.56302	+	+	+	-	+
syc0582-m_at	Synpcc7942_0966	syc0576_d		hypothetical protein	1.01328	2.68494	2.51009	5.0851	0.996609	0.201829	-3.10847	1.17425	0.263197	1.76716	-	-	-	-	-
syc0583-h_at	Synpcc7942_0965	syc0577_c		similar to ammonium transporter protein 1, Amt1 Inositol monophosphatase family	4.17348	8.52461	1.63244	0.514168	1.54081	3.90306	1.3508	4.92407	1.96124	4.81183	+	-	+	+	+
syc0584-h_at	Synpcc7942_0964	syc0578_c			4.27158	7.99601	2.17901	0.634977	2.70164	2.41866	2.51714	2.73577	3.02589	3.84011	+	-	-	-	+
syc0585-m_at	Synpcc7942_0963	syc0579_d		probable methyltransferase	9.48385	10.0072	4.96205	2.04793	10.5014	9.02113	4.81341	7.99363	7.03641	8.6483	+	+	+	+	+
syc0586-m_at	Synpcc7942_0962	syc0580_d	sun	sun protein tRNA and rRNA cytosine-C5-methylases	3.75816	8.71843	2.42931	1.69976	4.43141	7.39124	-1.95226	2.93593	0.758371	3.522	+	-	+	-	+
syc0587-h_at	Synpcc7942_0961	syc0581_c		Cell envelope-related transcriptional attenuator	2.69591	7.43592	2.17946	3.95386	1.34122	2.90406	-0.0740443	3.87849	1.06005	4.71588	+	+	-	+	+
syc0588-h_at	Synpcc7942_0960	syc0582_c		ATP-binding protein of sugar ABC transporter	11.3555	6.00283	9.61639	4.70442	12.2686	5.55611	1.13463	2.44744	1.94594	2.45839	+	+	+	-	-
syc0589-m_at	Synpcc7942_0959	syc0583_d		GTP-binding protein	0.898155	2.06432	-0.135901	1.20941	1.62464	2.87725	-1.11612	0.313266	0.49604	1.66064	-	-	-	-	-
syc0590-m_at	Synpcc7942_0958	syc0584_d	purN	phosphoribosylglycinamide formyltransferase	1.81368	2.51219	2.57617	3.11887	4.19929	4.29877	-1.32886	2.56691	2.61559	2.83455	-	-	+	-	-
syc0591-h_at	Synpcc7942_0957	syc0585_c	cobO	cob(I) alamin adenosyltransferase	3.36907	8.22577	2.0562	1.34985	4.12315	5.65616	-0.735811	1.87866	0.846695	2.65309	+	-	+	-	-
syc0592-h_at	Synpcc7942_0956	syc0586_c		hypothetical protein	4.49627	5.37218	1.58557	0.0180603	4.51685	1.16654	-0.0248819	0.659317	0.925033	1.63438	+	-	+	-	-
syc0593-m_at	Synpcc7942_0955	syc0587_d		hypothetical protein	-0.0786684	3.17619	0.0675641	1.64671	0.519474	0.87336	2.15189	6.49599	3.67885	8.45536	-	-	-	+	+
syc0594-m_at	Synpcc7942_0954	syc0588_d		similar to glycine cleavage T-protein (aminomethyltransferase)	3.48325	6.53281	3.36016	2.5687	4.45933	4.70544	0.711113	2.38041	1.42467	2.11655	+	-	+	-	-
syc0595-m_at	Synpcc7942_0953	syc0589_d		hypothetical protein	6.39244	10.2249	4.14995	4.89253	7.46549	9.02843	1.11796	5.81559	2.66504	4.52699	+	+	+	+	+
syc0596-m_at	Synpcc7942_0952	syc0590_d			0.169311	0.179116	4.02294	5.59055	1.06446	0.910807	0.630406	1.50717	1.27305	0.772999	-	-	-	-	-
syc0597-h_at	Synpcc7942_0951	syc0591_c	nadC	nicotinate-nucleotide pyrophosphorylase	4.88272	7.85679	2.68735	4.27861	5.51976	5.47459	0.36334	3.66057	2.15754	4.89155	+	+	+	-	+
syc0598-m_at	Synpcc7942_0950	syc0592_d		hypothetical protein	2.20307	2.79695	0.422642	1.87097	2.09985	1.66752	-0.713642	1.24414	0.302517	1.05875	-	-	-	-	-
syc0599-m_at	Synpcc7942_0949	syc0593_d		permease protein of sugar ABC transporter	6.45149	4.57337	3.87836	0.838496	7.41455	2.80856	-1.9777	2.40073	0.447469	1.54181	+	-	+	-	-
syc0600-m_at	Synpcc7942_0948	syc0594_d		permease protein of sugar ABC transporter	0.732198	6.76999	0.856147	3.04078	0.907693	6.34727	-1.06931	1.84185	-0.0766109	2.76772	+	-	+	-	-
syc0601-m_at	Synpcc7942_0947	syc0595_d	ggtA	glucosylglycerol transport system ATP-binding protein	2.42669	3.34791	3.01408	1.65071	3.61934	2.62099	-1.3516	1.81884	1.13583	1.3496	-	-	-	-	-
syc0602-h_at	Synpcc7942_0946	syc0596_c		L-amino acid oxidase	1.58042	2.79402	2.51506	3.27122	3.86465	1.39139	-2.76164	0.0959063	-0.0851184	0.421242	-	-	-	-	-
syc0603-m_at	Synpcc7942_0945	syc0597_d		hypothetical protein	3.05573	7.80212	1.74589	1.3286	5.34651	5.31757	-5.33188	1.63085	-0.342171	-0.0357039	+	-	+	-	-
syc0604-h_at	Synpcc7942_0944	syc0598_c	folC	folylpolyglutamate synthase	5.50248	11.6763	3.03824	8.39616	5.33194	9.65432	-3.19486	6.21942	0.300586	4.55488	+	+	+	+	+
syc0605-h_at	Synpcc7942_0943	syc0599_c	argD	N-acetylornithine aminotransferase	5.4772	9.78344	2.92782	2.75164	5.39231	3.40249	1.76835	4.55936	1.16645	2.36704	+	-	+	+	-
syc0606-m_at	Synpcc7942_0942	syc0600_d	ftsH	cell division protein FtsH	1.32615	1.34295	24.0635	4.89759	2.40342	9.03554	-0.208254	0.110159	1.37902	0.210952	-	-	-	-	-
syc0607-m_at	Synpcc7942_0941	syc0601_d		ATP-binding protein of ABC transporter	5.61241	11.1765	4.30315	5.67826	6.0561	8.55384	-0.459383	2.42129	1.9758	5.58241	+	+	+	-	+
syc0608-m_at	Synpcc7942_0940	syc0602_d			1.47443	0.926579	1.04912	2.87765	1.7359	10.0785	0.291965	0.779495	0.762324	1.26195	-	-	-	-	-
syc0609-h_at	Synpcc7942_0939	syc0603_c	cysC	adenylylsulfate kinase	14.3603	7.20252	13.2118	6.43017	13.2715	6.01453	0.282001	3.6255	1.81273	3.54244	+	+	+	-	+
syc0610-h_at	Synpcc7942_0938	syc0604_c		transcriptional regulator ArsR type-2 family	-0.0155028	0.138489	0.0365446	0.0713413	4.74977	10.364	-0.0407504	0.745745	-0.113882	-0.00134696	-	-	-	-	-
syc0611-m_at	Synpcc7942_0937	syc0605_d		hypothetical protein	0.345624	2.61295	0.21881	0.592766	11.3701	44.9916	-0.234284	0.941806	-0.114152	1.07359	-	-	-	-	-
syc0612-m_at	Synpcc7942_0936	syc0606_d		hypothetical protein	0.092677	1.37157	0.0317911	0.0648831	5.94555	26.9527	-0.308257	0.447574	0.0411451	0.674063	-	-	-	-	-
syc0613-m_at	Synpcc7942_0935	syc0607_d		hypothetical protein	0.617084	0.517235	0.0974005	0.167195	2.46551	9.4352	-0.646033	0.0398634	0.338252	-0.15156	-	-	-	-	-
syc0614-h_at	Synpcc7942_0934	syc0608_c		hypothetical protein, probable glycosyl transferase	0.80189	4.16344	-0.259212	1.39506	0.500625	-0.189156	-1.57082	1.84189	-0.118044	2.50657	+	-	-	-	-
syc0615-m_at	Synpcc7942_0933	syc0609_d	narM	Nitrate reductase-related protein	9.04892	4.19087	-1.10523	0.359131	8.82136	0.410947	-4.32157	1.16545	-0.40116	1.10486	+	-	+	-	-
syc0616-h_at	Synpcc7942_0932	syc0610_c	lpxB	lipid A disaccharide synthase	10.0415	7.37255	9.53124	6.24918	11.3675	7.04705	0.520098	3.48309	1.62707	3.83798	+	+	+	-	+
syc0617-h_at	Synpcc7942_0931	syc0611_c	lpxA	acyl-[acyl-carrier-protein]--UDP-N-acetylglucosamine o-acyltransferase	8.0554	14.8555	6.37332	11.6356	8.24345	13.7228	1.07931	7.28178	2.60954	9.07385	+	+	+	+	+
syc0618-h_at	Synpcc7942_0930	syc0612_c	fabA	(3R)-hydroxymyristol acyl carrier protein dehydrase	11.5348	8.37855	9.35691	6.53762	11.4685	7.47079	6.8568	5.7968	9.18133	7.14218	+	+	+	+	+
syc0619-h_at	Synpcc7942_0929	syc0613_c	lpxC	UDP-3-0-acyl N-acetylglcosamine deacetylase	4.54168	4.72684	4.47674	4.27298	1.89294	4.0915	1.56473	2.987	0.563356	1.80163	+	+	+	-	-
syc0620-h_at	Synpcc7942_0928	syc0614_c		chloroplastic outer envelope membrane protein homolog	6.1334	9.63533	4.70555	7.68056	5.56325	8.26112	0.34538	2.79227	2.28542	0.271263	+	+	+	-	-
syc0621-h_at	Synpcc7942_0927	syc0615_c	purC	phosphoribosyl aminoidazole succinocarboxamide synthetase	10.5882	7.92954	8.32384	6.29823	10.2788	6.47362	-1.26955	2.68295	2.54299	3.64859	+	+	+	-	+
syc0622-h_at	Synpcc7942_0926	syc0616_c		hypothetical protein	7.4593	5.29714	4.78751	2.93627	9.04091	3.73012	-0.907661	1.64762	1.27586	0.430595	+	+	+	-	-
syc0623-m_at	Synpcc7942_0925	syc0617_d	purD	glycinamide ribonucleotide synthetase	11.0596	8.00283	9.785	6.17923	12.587	7.35971	1.59448	4.02058	2.53496	4.07529	+	+	+	+	+
syc0624-m_at	Synpcc7942_0924	syc0618_d	hik33, chk33, ycf26, dspA, nblS, dfr	two-component system histidine kinase, multi-signal sensor	0.736127	2.10191	0.763518	3.17972	2.01092	0.458469	1.45221	2.2202	2.67682	2.74841	-	-	-	-	-
syc0625-m_at	Synpcc7942_0923	syc0619_d		5'-methylthioadenosine phosphorylase	4.75371	6.16574	3.13513	2.09396	5.32724	5.19043	-0.448023	0.172761	-0.187531	0.652753	+	-	+	-	-
syc0626-m_at	Synpcc7942_0922	syc0620_d	gltX	glutamyl-tRNA synthetase	3.05833	11.6076	2.56846	8.17033	3.32095	11.2694	-0.284347	6.33795	0.686133	6.60518	+	+	+	+	+
syc0627-m_at	Synpcc7942_0921	syc0621_d		hypothetical protein	3.87469	3.95951	-0.106913	0.112937	5.11973	2.85174	3.07836	3.71045	3.84508	3.89378	+	-	+	+	+
syc0628-m_at	Synpcc7942_0920	syc0622_d	psaK, psaK1	photosystem I reaction center subunit X	15.8382	18.6123	17.4526	16.7748	13.6914	18.1118	3.58426	3.88095	3.06632	5.58381	+	+	+	+	+
syc0629-h_at	Synpcc7942_0919	syc0623_c		hypothetical protein	12.8643	42.7316	11.9031	33.6067	13.1305	37.9377	4.2861	26.9623	7.75427	32.8243	+	+	+	+	+
syc0630-h_at	Synpcc7942_0918	syc0624_c	fadD	long-chain-fatty-acid CoA ligase	11.965	14.4569	15.7539	11.6303	8.54289	10.291	6.437	8.57084	6.07025	6.45072	+	+	+	+	+
syc0631-m_at	Synpcc7942_0917	syc0625_d		hypothetical protein	0.476193	1.01601	2.1192	1.42795	1.93427	1.53551	1.60602	2.06461	2.3804	3.10436	-	-	-	-	-
syc0632-m_at	Synpcc7942_0916	syc0626_d		hypothetical protein	2.52459	5.43386	0.785161	3.48129	3.34118	1.84507	3.06839	4.44298	5.06217	6.96212	+	-	-	+	+
syc0633-m_at	Synpcc7942_0915	syc0627_d	aroQ	3-dehydroquinate dehydratase	14.1286	26.2466	9.22718	1.32148	14.1434	25.5004	10.8	20.983	13.5116	25.6799	+	+	+	+	+
syc0634-m_at	Synpcc7942_0914	syc0628_d		similar to tRNA-(MS[2]IO[6]A)-hydroxylase	8.6442	13.0682	7.54829	3.68075	9.61537	10.6771	1.74875	5.5476	4.99742	8.29998	+	+	+	+	+
syc0635-m_at	Synpcc7942_0913	syc0629_d		putative acetyltransferase	3.92923	6.82044	3.56508	1.30549	5.07324	3.8312	-2.40728	1.27114	1.1645	3.27423	+	-	+	-	-
syc0636-h_at	Synpcc7942_0912	syc0630_c	dnaX	DNA polymerase III subunit gamma/tau	1.79764	2.5713	1.28802	1.33645	2.1922	-0.247443	-0.557166	0.537658	1.64122	1.32651	-	-	-	-	-
syc0637-h_at	Synpcc7942_0911	syc0631_c		hypothetical protein	3.96227	8.91637	0.775383	2.73411	3.64618	6.58249	0.383299	3.94585	1.49334	5.79145	+	-	+	+	+
syc0638-h_at	Synpcc7942_0910	syc0632_c		hypothetical protein	6.50677	11.0129	1.36338	2.82918	5.20715	3.86675	1.40826	4.52878	4.6201	8.11448	+	-	+	+	+
syc0639-h_at	Synpcc7942_0909	syc0633_c	ycf57, iscA	hypothetical protein YCF57	0.996686	1.14315	2.55809	5.8686	0.40562	4.16207	0.348354	0.144648	0.949838	1.05775	-	-	-	-	-
syc0640-h_at	Synpcc7942_0908	syc0634_c			10.2484	6.75303	7.17009	4.38717	12.807	5.64649	6.77494	4.4473	4.10967	3.83318	+	+	+	+	+
syc0641-h_at	Synpcc7942_0907	syc0635_c			1.97518	2.52684	0.36865	1.67868	2.43982	2.57341	2.08926	3.68571	3.73429	3.74852	-	-	-	-	-
syc0642-h_at	Synpcc7942_0904	syc0636_c			1.88642	1.36313	3.14172	5.24492	0.235243	3.33802	0.0745969	0.120393	0.508294	0.314862	-	+	+	-	-
syc0643-m_at	Synpcc7942_0903	syc0637_d	acnB	aconitate hydratase 2	7.94817	4.47874	6.55867	1.66165	7.08098	1.75599	-0.268752	0.295081	0.425192	0.683483	+	+	+	-	-
syc0644-m_at	Synpcc7942_0902	syc0638_d			3.514	7.72408	1.99412	3.4451	5.22006	5.66928	0.602111	5.84604	3.25665	6.36208	+	-	+	+	+
syc0645-h_at	Synpcc7942_0901	syc0639_c		putative hydrolase	11.8009	5.94976	11.8158	5.56601	12.8747	5.53774	3.10607	3.18545	-0.410087	1.40052	+	+	+	-	-
syc0646-m_at	Synpcc7942_0900	syc0640_d	gifA	glutamine synthetase inactivating factor	5.77961	4.30825	4.57388	4.08565	0.715373	2.37943	0.0676512	0.0200979	0.148413	0.100285	+	+	-	-	-
syc0647-m_at	Synpcc7942_0899	syc0641_d		hypothetical protein	1.92552	2.51576	-0.919008	2.46795	9.89929	2.32867	-5.42785	1.54511	-0.840169	1.85801	-	-	+	-	-
syc0648-h_at	Synpcc7942_0898	syc0642_c		ferredoxin like protein	6.69299	11.788	6.17534	10.0688	6.64223	10.9566	0.794211	6.56318	3.07036	7.52745	+	+	+	+	+
syc0649-h_at	Synpcc7942_0897	syc0643_c	minE	septum site-determining protein	12.5617	13.8297	11.327	11.1299	13.793	13.0579	4.42958	8.18604	6.1584	8.48362	+	+	+	+	+
syc0650-h_at	Synpcc7942_0896	syc0644_c	minD	septum site-determining protein MinD	11.2551	10.7499	9.56453	9.1145	11.6156	9.80971	4.03386	6.13685	5.05838	6.1991	+	+	+	+	+
syc0651-m_at	Synpcc7942_0895	syc0645_d			2.94001	6.32177	2.54202	3.79102	2.40987	3.46753	-1.06038	2.20297	0.811986	4.01398	+	-	+	-	+
syc0652-m_at	Synpcc7942_0894	syc0646_d	aroK	shikimate kinase	12.0927	22.9672	11.3915	19.0112	14.5431	20.6017	4.05364	18.6069	8.75066	17.1624	+	+	+	+	+
syc0654-m_at	Synpcc7942_0892	syc0648_d		hypothetical protein	2.12407	7.81333	1.49864	5.09533	3.81805	5.59385	-4.73659	5.58044	1.40423	4.60315	+	+	+	+	+
syc0655-h_at	Synpcc7942_0891	syc0649_c		hypothetical protein	1.44218	10.8593	1.50462	9.72114	0.3601	5.63112	0.124238	4.10919	1.23412	8.28475	+	+	+	+	+
syc0656-h_at	Synpcc7942_0890	syc0650_c	glsF, gltS	ferredoxin-dependent glutamate synthase	2.73025	4.62489	0.783795	3.3994	0.280511	0.692576	1.10699	2.72905	1.3211	2.70801	+	-	-	-	-
syc0657-m_at	Synpcc7942_0889	syc0651_d		hypothetical protein	4.26427	5.14623	2.37114	1.72272	5.19545	3.54177	0.729119	0.745192	2.05736	0.470586	+	-	+	-	-
syc0658-m_at	Synpcc7942_0888	syc0652_d		similar to mannose-1-phosphate guanylyltransferase	2.64883	12.5098	2.65759	7.13744	4.31951	8.53174	1.62851	6.97657	1.31556	6.41087	+	+	+	+	+
syc0659-m_at	Synpcc7942_0887	syc0653_d	rps12	30S ribosomal protein S12	7.55472	8.63239	6.71258	5.35699	8.27014	4.83737	0.431986	0.608265	0.138934	2.4846	+	+	+	-	-
syc0660-m_at	Synpcc7942_0886	syc0654_d	rps7	30S ribosomal protein S7	6.82202	7.0319	6.39736	5.35706	7.10483	5.48727	0.763077	0.948393	0.607056	2.24281	+	+	+	-	-
syc0661-m_at	Synpcc7942_0885	syc0655_d	fus	elongation factor EF-G	3.81944	6.34215	2.18491	2.61434	2.15166	2.4349	0.908172	0.543315	1.89755	0.167601	+	-	-	-	-
syc0662-m_at	Synpcc7942_0884	syc0656_d	tufA	elongation factor Tu	2.06402	6.30169	2.22193	2.58422	1.38301	4.18382	0.823315	0.383208	1.61233	0.769665	+	-	+	-	-
syc0663-m_at	Synpcc7942_0883	syc0657_d	rps10	30S ribosomal protein S10	6.35315	7.36421	6.06658	5.07844	5.15427	6.68411	2.07201	0.998506	2.30187	0.895541	+	+	+	-	-
syc0664-m_at	Synpcc7942_0882	syc0658_d	lon	ATP-dependent Lon protease	5.35529	6.84649	0.7662	1.33529	4.44842	2.32521	0.547757	3.81922	2.11433	4.50947	+	-	+	+	+
syc0665-h_at	Synpcc7942_0881	syc0659_c	pheA	prephenate dehydratase	11.2731	6.71257	8.3404	5.58742	12.3766	5.56934	-0.0999136	2.66985	4.04889	3.44014	+	+	+	-	+
syc0666-m_at	Synpcc7942_0880	syc0660_d		hypothetical protein	7.75126	5.67739	4.4687	2.64811	8.50333	4.27802	4.84205	3.84024	6.26647	4.82112	+	+	+	+	+
syc0667-h_at	Synpcc7942_0879	syc0661_c	rhnB	ribonuclease HII	6.24986	5.09355	7.34011	4.37535	7.1393	5.04459	0.718984	3.64493	0.86809	3.81927	+	+	+	-	+
syc0668-h_at	Synpcc7942_0878	syc0662_c	rne	ribonuclease E	8.9783	6.44369	7.33852	3.50464	10.2817	5.75874	-0.557311	1.26763	2.07961	0.352989	+	+	+	-	-
syc0669-h_at	Synpcc7942_0877	syc0663_c		hypothetical protein	5.16383	5.50671	5.4122	2.47614	5.84338	3.85891	-3.23905	0.69567	-0.303069	0.823365	+	+	+	-	-
syc0670-h_at	Synpcc7942_0876	syc0664_c	alaS	alanyl-tRNA synthetase	12.2631	6.83591	8.68888	4.14401	13.2426	4.23612	-2.13835	2.01876	0.432129	2.29198	+	+	+	-	-
syc0671-m_at	Synpcc7942_0875	syc0665_d		hypothetical protein	4.41491	4.75792	2.09308	1.65968	5.4219	4.08585	1.15129	1.69338	0.297127	0.777243	+	-	+	-	-
syc0672-m_at	Synpcc7942_0874	syc0666_d		putative SNF2 helicase	3.19719	11.2069	2.48071	5.72906	4.52507	9.78263	0.689803	5.6706	2.04871	4.04636	+	+	+	+	+
syc0673-m_at	Synpcc7942_0873	syc0667_d			3.18353	6.74092	1.50942	4.304	4.35941	5.70523	1.22253	3.34781	1.84663	3.9833	+	+	+	-	+
syc0674-h_at	Synpcc7942_0872	syc0668_c		hypothetical protein	-0.210523	1.86686	1.60549	1.0866	2.00151	1.5647	-1.86317	0.719092	2.09048	1.84275	-	-	-	-	-
syc0675-m_at	Synpcc7942_0871	syc0669_d		hypothetical protein	0.0220097	2.58455	0.176746	0.337043	1.85552	2.46232	1.537	3.08084	2.64519	4.30992	-	-	-	-	+
syc0676-m_at	Synpcc7942_0870	syc0670_d		hypothetical protein	0.0888162	3.05924	0.453912	0.46341	2.10517	4.05473	1.85498	4.89794	2.65764	5.83729	-	-	+	+	+
syc0677-h_at	Synpcc7942_0869	syc0671_c		hypothetical protein	0.316238	16.0121	1.41629	6.94743	2.03729	13.9831	-1.67451	12.7009	1.65235	13.0397	+	+	+	+	+
syc0678-h_at	Synpcc7942_0868	syc0672_c		hypothetical protein	10.0738	5.43148	8.1004	3.0158	13.4687	4.62187	-3.02072	1.43568	1.6509	1.28185	+	+	+	-	-
syc0679-h_at	Synpcc7942_0867	syc0673_c		hypothetical protein	9.56351	4.6808	6.72599	2.67068	9.33739	4.02458	3.9982	2.99873	4.45439	3.18667	+	+	+	-	+
syc0680-h_at	Synpcc7942_0866	syc0674_c			9.71214	9.94452	8.39039	7.56532	10.3734	9.20331	1.52411	3.75138	2.89895	5.27195	+	+	+	+	+
syc0681-h_at	Synpcc7942_0865	syc0675_c		hypothetical protein	19.9896	9.16792	14.0589	6.35718	21.4891	7.92123	-2.70389	3.10685	1.8787	4.50424	+	+	+	-	+
syc0682-h_at	Synpcc7942_0864	syc0676_c		hypothetical protein	7.34686	13.6241	4.91612	9.98074	7.07474	11.8994	2.27058	6.4017	5.12736	11.0087	+	+	+	+	+
syc0683-h_at	Synpcc7942_0863	syc0677_c		hypothetical protein	13.348	10.2072	6.62986	1.90557	15.2473	8.01269	6.45632	6.14064	11.1429	7.53663	+	+	+	+	+
syc0684-h_at	Synpcc7942_0862	syc0678_c		hypothetical protein	6.9911	16.4367	4.30003	4.98572	7.51892	15.6247	2.84704	8.53394	3.13686	9.40056	+	+	+	+	+
syc0685-m_at	Synpcc7942_0861	syc0679_d		hypothetical protein	9.30848	18.2577	7.36179	9.01913	10.1766	16.3745	2.87827	5.27647	2.21722	6.25375	+	+	+	+	+
syc0686-h_at	Synpcc7942_0860	syc0680_c		hypothetical protein	-0.31064	2.64653	1.74697	3.5092	2.07143	1.87672	-0.893086	1.57329	2.18515	2.22656	-	-	-	-	-
syc0687-h_at	Synpcc7942_0859	syc0681_c		two-component hybrid sensor and regulator	1.03596	1.84214	3.12645	2.4636	1.14053	-0.0896991	0.692014	1.07024	2.45287	1.1144	-	-	-	-	-
syc0688-h_at	Synpcc7942_0858	syc0682_c	pixJ1, pisJ1, taxD1, tsr, cheD	methyl-accepting chemotaxis protein	1.61573	2.87274	1.012	1.65874	0.702781	0.710005	0.388855	0.131057	0.486806	0.52921	-	-	-	-	-
syc0689-h_at	Synpcc7942_0857	syc0683_c		hypothetical protein	5.95523	7.34366	0.446812	1.74449	0.645842	1.51486	0.624041	1.13374	0.736874	1.27998	+	-	-	-	-
syc0690-h_at	Synpcc7942_0856	syc0684_c	pilH/rre7	two-component response regulator CheY subfamily	4.73582	3.88989	0.83277	0.758509	0.459458	0.859706	0.585946	0.698899	0.599513	0.780949	+	-	-	-	-
syc0691-h_at	Synpcc7942_0855	syc0685_c	pixG, pisG, taxP1, rer1, cheY, rre36	two-component response regulator PatA subfamily	4.17758	3.89525	1.15251	1.75196	1.14824	2.196	1.29213	1.74106	1.62582	1.95455	+	-	-	-	-
syc0692-h_at	Synpcc7942_0854	syc0686_c		hypothetical protein, predicted bile acid beta-glucosidase	6.00468	10.5902	6.02355	9.40502	6.65294	8.39965	1.03249	6.46506	2.4333	4.53459	+	+	+	+	+
syc0693-h_at	Synpcc7942_0853	syc0687_c	dapL1	LL-diaminopimelate aminotransferase	7.4309	6.91681	6.35949	3.79786	7.68197	5.97235	-0.0412406	1.88815	1.65316	0.446362	+	+	+	-	-
syc0694-h_at		syc0688_c		pseudo transposase	4.78885	5.8786	3.83047	3.79617	6.68987	4.99724	-1.61262	4.09742	3.0571	4.17555	+	-	+	+	+
syc0695-h_at	Synpcc7942_0851	syc0689_c	purM	phosphoribosyl formylglycinamidine cyclo-ligase	5.06474	6.65458	2.93263	2.38218	5.16569	3.29826	0.821432	3.28822	2.14517	4.08647	+	-	+	-	+
syc0696-m_at	Synpcc7942_0850	syc0690_d		hypothetical protein	7.44228	9.97438	5.24243	5.79862	6.94418	7.35274	1.70814	2.2664	1.06197	2.42557	+	+	+	-	-
syc0697-m_at	Synpcc7942_0849	syc0691_d		hypothetical protein	8.62147	10.4043	7.61818	6.45518	9.37329	9.33367	3.22847	3.76273	2.09567	2.89332	+	+	+	+	-
syc0698-m_at	Synpcc7942_0848	syc0692_d	uvrA	excinuclease ABC subunit A	5.27661	6.17525	6.55413	3.60236	7.36783	4.51202	-2.00795	1.50198	0.990003	3.11254	+	+	+	-	-
syc0699-m_at	Synpcc7942_0847	syc0693_d	pilT	twitching mobility protein	2.24001	3.53776	2.46151	2.02148	5.33813	4.30849	1.41487	2.13013	0.321348	1.67493	+	-	+	-	-
syc0700-m_at	Synpcc7942_0846	syc0694_d		hypothetical protein	2.9838	5.72643	1.13377	0.722449	3.89982	6.24705	1.75782	3.72605	1.69383	3.39896	+	-	+	+	+
syc0701-h_at	Synpcc7942_0845	syc0695_c			1.26394	6.3186	0.645369	1.1286	2.51818	4.26924	-1.84112	4.54863	0.752738	4.07932	+	-	+	+	+
syc0702-m_at	Synpcc7942_0844	syc0696_d		hypothetical protein	0.584047	3.43071	0.963194	3.29785	2.6335	2.0303	2.48636	3.89724	3.89488	4.90534	+	-	-	+	+
syc0703-m_at	Synpcc7942_0843	syc0697_d			15.7386	13.5829	7.12207	3.06318	14.7087	9.46359	1.34213	2.48278	0.258593	3.18233	+	+	+	-	-
syc0704-m_at	Synpcc7942_0842	syc0698_d	gor, gshR	dihydrolipoamide dehydrogenase	11.3772	12.4588	5.25816	1.9665	11.7832	9.35717	2.3056	4.58706	4.12427	5.2378	+	+	+	+	+
syc0705-h_at	Synpcc7942_0841	syc0699_c		hypothetical protein	0.0581246	2.27163	0.513195	1.99951	1.7078	0.54969	-0.637163	0.905177	-0.119869	0.517822	-	-	-	-	-
syc0706-m_at	Synpcc7942_0840	syc0700_d		hypothetical protein	0.848078	1.33088	0.40489	2.3679	1.34382	1.91026	-0.824824	0.405869	-0.0940081	0.164268	-	-	-	-	-
syc0708-m_at	Synpcc7942_0839	syc0701_d	merR	nitrilase	-0.761893	1.08327	1.15973	3.562	0.299538	1.81701	-3.76723	1.69675	-0.755695	0.509845	-	-	-	-	-
syc0709-m_at	Synpcc7942_0838	syc0702_d		hypothetical protein	0.143065	2.52017	-0.690694	0.524922	1.11538	-1.08816	-2.51945	1.85464	-0.164521	1.36862	-	-	-	-	-
syc0710-m_at	Synpcc7942_0837	syc0703_d		hypothetical protein	-1.60669	0.185341	-2.76792	0.113369	0.279429	-0.531931	-14.2993	0.15824	-3.34838	1.19888	-	-	-	-	-
syc0711-m_at	Synpcc7942_0836	syc0704_d		hypothetical protein	-0.923037	2.96272	0.91721	1.61797	1.56456	0.969081	-6.54394	1.44622	-1.07027	0.362879	-	-	-	-	-
syc0712-h_at	Synpcc7942_0835	syc0705_c	ruvB	holliday junction DNA helicase RuvB	7.31919	11.6951	4.46919	6.11612	9.18843	9.41623	0.728403	7.0971	2.95221	4.02451	+	+	+	+	+
syc0713-h_at	Synpcc7942_0834	syc0706_c		hypothetical protein	1.82028	0.710997	1.6249	0.577613	4.41904	1.6021	0.224413	2.07535	2.37491	1.9138	-	-	+	-	-
syc0714-h_at	Synpcc7942_0833	syc0707_c		conserved hypothetical protein	1.37451	5.13286	0.72372	0.69096	1.71886	1.62303	0.924576	4.08353	2.0522	5.92226	+	-	-	+	+
syc0715-m_at		syc0708_d		pseudo transposase	1.11224	1.52733	-0.15446	0.228679	2.23472	1.38813	-0.103372	0.761002	1.41675	1.3416	-	-	-	-	-
syc0716-m_at	Synpcc7942_0831	syc0709_d		hypothetical protein	1.35243	1.16075	1.33789	4.4517	3.08227	-0.169218	-0.484263	1.19371	1.2231	1.63588	-	-	-	-	-
syc0717-h_at	Synpcc7942_0830	syc0710_c	asnS	asparaginyl-tRNA synthetase	11.6283	14.4835	7.53111	8.67229	12.5574	12.3182	-0.980658	5.91884	1.91801	4.76745	+	+	+	+	+
syc0718-m_at	Synpcc7942_0828	syc0711_d		hypothetical protein	1.9111	1.36178	0.925207	4.36178	3.1813	0.255382	0.767209	0.779519	2.25611	1.56705	-	-	-	-	-
syc0719-m_at	Synpcc7942_0827	syc0712_d	cobW	cobalamin synthesis protein CobW	7.90167	9.43357	4.91762	2.08028	8.50887	6.79217	-0.430617	1.25811	0.0960873	3.3583	+	+	+	-	+
syc0720-h_at	Synpcc7942_0826	syc0713_c		hypothetical protein	5.09431	7.46102	1.33417	1.21277	4.68635	1.91768	-0.813751	3.00301	1.57172	4.14997	+	-	+	-	+
syc0721-m_at	Synpcc7942_0825	syc0714_d		hypothetical protein	5.83958	6.79796	3.49684	4.80235	6.12109	6.15773	-0.383937	4.07347	1.2391	3.90282	+	+	+	+	+
syc0722-h_at	Synpcc7942_0824	syc0715_c		hypothetical protein	6.79617	7.63219	6.06076	5.4713	6.24492	8.22196	-1.75764	4.23088	-1.14819	2.97587	+	+	+	+	-
syc0723-h_at	Synpcc7942_0823	syc0716_c		hypothetical protein	9.60759	10.5351	8.13851	7.4294	10.0211	10.192	2.07958	3.75783	3.2077	3.55003	+	+	+	+	+
syc0724-h_at	Synpcc7942_0822	syc0717_c	appB, dppB	permease protein of oligopeptide ABC	1.4605	4.73311	0.861031	2.30961	3.57184	3.36584	-2.44548	2.07386	-0.527964	0.629135	+	-	+	-	-
syc0725-h_at	Synpcc7942_0821	syc0718_c	ddpA	periplasmic oligopeptide-binding	4.79121	12.4849	3.52356	6.1456	6.20385	11.0033	0.165043	6.36348	3.07819	7.15065	+	+	+	+	+
syc0726-h_at	Synpcc7942_0820	syc0719_c			4.57425	4.94967	-0.0667774	0.0467372	5.46099	2.77591	1.08179	3.4051	3.56474	4.45079	+	-	+	-	+
syc0727-h_at	Synpcc7942_0819	syc0720_c	purL	phosphoribosyl formylglycinamidine synthase	10.9251	9.76099	8.72947	7.15318	10.9992	8.87502	1.43083	4.30643	4.81682	6.2684	+	+	+	+	+
syc0728-h_at	Synpcc7942_0818	syc0721_c		hypothetical protein	8.58716	9.55701	5.68597	6.41072	9.05961	8.19971	2.86246	4.02209	4.52582	5.82582	+	+	+	+	+
syc0729-m_at	Synpcc7942_0817	syc0722_d		ferric uptake regulation protein Transcription facotr Fur family	4.34751	5.22793	0.746867	1.34923	5.52503	3.04104	1.14208	4.46623	3.65739	4.82619	+	-	+	+	+
syc0730-m_at	Synpcc7942_0816	syc0723_d		hypothetical protein	5.51603	7.83103	4.61862	5.64605	7.51619	7.16463	-6.03763	5.49358	-0.173982	4.12146	+	+	+	+	+
syc0731-h_at	Synpcc7942_0815	syc0724_c	livF	branched-chain amino acid transport system ATP-binding protein	9.35136	7.83246	6.25343	1.68007	9.67775	6.16253	4.03612	4.50394	5.22077	4.41122	+	+	+	+	+
syc0732-h_at	Synpcc7942_0814	syc0725_c		ferredoxin-like protein	10.0579	7.28925	3.67577	2.96694	11.1245	5.19773	2.27611	3.16928	3.16447	2.57922	+	-	+	-	-
syc0733-h_at	Synpcc7942_0813	syc0726_c	hisS	histidyl tRNA synthetase	15.0364	9.19363	11.5955	3.78497	18.0506	10.1596	-2.54852	0.262597	-0.554592	-0.000244662	+	+	+	-	-
syc0734-h_at	Synpcc7942_0812	syc0727_c		similar to DnaJ protein	4.10503	5.93243	1.54127	0.478083	5.73984	6.92267	1.36082	3.21338	2.1625	3.18018	+	-	+	-	-
syc0735-h_at	Synpcc7942_0811	syc0728_c		Na+/H+ antiporter	4.47321	5.59239	3.51669	2.73745	5.13763	4.43393	-1.86426	1.6859	-0.223501	1.18042	+	-	+	-	-
syc0736-h_at	Synpcc7942_0809	syc0729_c		hypothetical protein	2.37001	7.83613	3.09041	6.26366	2.77841	6.6828	0.183153	3.22703	1.3458	3.38968	+	+	+	-	+
syc0737-m_at	Synpcc7942_0808	syc0730_d	sps	sucrose phosphate synthase	1.66657	5.06137	-0.330135	2.64835	2.63026	3.4595	-1.43501	2.26893	0.283969	1.82091	+	-	+	-	-
syc0738-h_at	Synpcc7942_0807	syc0731_c		hypothetical protein	2.02072	4.02139	1.28495	0.564914	1.4301	1.23473	-1.69606	2.10168	0.791469	3.67947	+	-	-	-	+
syc0739-h_at	Synpcc7942_0806	syc0732_c		hypothetical protein	9.97762	3.56133	9.16456	2.14823	10.746	3.19016	-0.518751	1.8188	1.36534	0.416213	+	+	+	-	-
syc0740-h_at	Synpcc7942_0805	syc0733_c		hypothetical protein	7.59278	9.21809	4.34562	2.62236	9.85076	9.16969	0.377472	1.62388	0.6667	0.875296	+	+	+	-	-
syc0741-h_at	Synpcc7942_0804	syc0734_c	pdxA	pyridoxal phosphate biosynthetic protein PdxA	2.30557	2.42299	0.340096	5.43566	3.05048	3.39693	0.579109	3.47841	1.07996	3.3382	-	-	+	-	+
syc0742-m_at	Synpcc7942_0803	syc0735_d		hypothetical protein	-0.108456	2.27809	4.13836	4.76782	4.66346	1.32511	0.27948	1.96713	2.69543	1.99612	-	-	+	-	-
syc0743-h_at	Synpcc7942_0802	syc0736_c			3.01165	5.68487	1.51634	3.56336	4.11063	3.70309	-2.32835	3.42027	0.4235	3.67383	+	-	+	-	+
syc0744-h_at	Synpcc7942_0801	syc0737_c	sodB	superoxide dismutase	6.10521	5.08938	4.62291	2.19395	5.0856	1.64802	0.583768	0.606391	1.45122	2.27126	+	-	+	-	-
syc0745-m_at	Synpcc7942_0800	syc0738_d	cpcT	phycocyanobilin lyase	4.23255	4.60515	4.72865	4.13618	4.20031	3.92749	1.16447	2.03731	-0.176221	0.0859068	+	+	+	-	-
syc0746-m_at	Synpcc7942_0799	syc0739_d		hypothetical protein, similar to Fe-S oxidoreductase	10.086	6.16067	1.25445	4.77424	13.7093	3.59044	-1.01265	2.69814	0.831518	3.06414	+	-	+	-	-
syc0747-m_at	Synpcc7942_0798	syc0740_d	ruvC	holliday junction resolvase RuvC	3.9278	8.90406	3.19427	4.29363	4.67793	6.34314	-0.243185	7.98193	2.50608	8.5843	+	+	+	+	+
syc0748-h_at	Synpcc7942_0796	syc0741_c		hypothetical protein	1.08844	1.16323	0.972317	2.96023	3.00469	0.329449	-0.274049	0.167829	2.09385	1.83499	-	-	-	-	-
syc0749-m_at	Synpcc7942_0795	syc0742_d			4.70048	6.76661	3.44501	3.68494	5.55703	5.83954	0.372799	3.43842	1.25679	2.76115	+	-	+	-	-
syc0750-m_at	Synpcc7942_0794	syc0743_d		similar to chloroplast membrane-associated 30 kD protein	0.230144	1.456	0.256739	3.00829	0.300962	5.64738	0.239826	0.0621404	0.526885	0.890491	-	-	-	-	-
syc0751-m_at	Synpcc7942_0793	syc0744_d		hypothetical protein	2.44391	6.60043	2.26217	0.913924	2.54561	3.93871	2.81671	5.78122	3.41529	6.58087	+	-	+	+	+
syc0752-m_at		syc0745_d			2.52304	4.11962	-0.609075	2.47363	3.42323	2.60069	-2.63148	0.782464	-0.914114	2.41058	+	-	-	-	-
syc0753-m_at	Synpcc7942_0791	syc0746_d	pcnB	polyA polymerase	2.52303	4.15795	2.01837	1.14386	4.26625	2.65236	-3.21497	1.70375	1.00891	1.82136	+	-	+	-	-
syc0754-m_at	Synpcc7942_0790	syc0747_d	rbp3	RRM-type RNA-binding protein	7.45178	6.1811	10.2288	4.1899	7.05997	6.03927	2.71884	0.806232	8.07067	2.66827	+	+	+	-	+
syc0755-m_at	Synpcc7942_0789	syc0748_d			14.4793	15.5524	9.07953	8.89578	14.784	13.314	4.39652	4.84872	4.71885	2.91539	+	+	+	+	+
syc0756-m_at	Synpcc7942_0788	syc0749_d	gst1	glutathione S-transferase	10.1664	8.64364	5.74818	0.881218	10.4471	6.49437	1.29167	0.523065	1.61431	0.632153	+	+	+	-	-
syc0757-h_at	Synpcc7942_0787	syc0750_c	phoA	putative purple acid phosphatase	5.72465	7.39129	4.76268	2.11009	5.86014	6.73731	-1.31554	0.697628	0.151395	1.613	+	+	+	-	-
syc0758-h_at	Synpcc7942_0786	syc0751_c		hypothetical protein	9.90654	9.03958	7.74284	7.70375	10.3321	7.24516	1.34211	5.5249	6.63589	6.82612	+	+	+	+	+
syc0759-h_at	Synpcc7942_0785	syc0752_c	ponA, mrcB	penicillin-binding protein	-1.3284	2.82693	-0.915775	0.925963	1.97163	2.04985	-7.68629	2.07261	-1.8274	1.51329	-	-	-	-	-
syc0760-h_at	Synpcc7942_0784	syc0753_c			3.49502	3.44794	0.00586735	2.65415	6.63139	3.60171	5.46559	4.61569	5.24865	4.53512	+	-	+	+	+
syc0761-m_at	Synpcc7942_0783	syc0754_d	hisG	ATP phosphoribosyltransferase	7.29166	5.07976	1.33848	0.41116	7.33894	2.48249	0.839665	1.93183	2.17324	2.33893	+	-	+	-	-
syc0762-m_at	Synpcc7942_0782	syc0755_d		ATP-binding protein of ABC transporter	4.91558	3.90377	-0.271004	2.50115	8.08224	1.07581	0.0869001	2.06524	3.80822	2.89035	+	-	+	-	-
syc0763-m_at	Synpcc7942_0781	syc0756_d	ppsA, pps	phosphoenolpyruvate synthase	6.35742	7.31299	0.160075	0.0475598	0.456182	0.328297	0.0624796	0.0165724	0.171462	0.150948	+	-	-	-	-
syc0764-m_at	Synpcc7942_0780	syc0757_d		serine/threonine kinase	2.20476	2.8487	0.858437	1.27789	2.06116	0.0398216	0.505919	0.574294	1.05197	0.427875	-	-	-	-	-
syc0765-h_at	Synpcc7942_0779	syc0758_c		hypothetical protein	4.05857	3.09594	2.05631	3.87154	7.06115	1.75055	-0.676357	1.93355	2.40407	2.01564	+	-	+	-	-
syc0766-m_at	Synpcc7942_0777	syc0759_d	folD	FolD bifunctional protein	3.37997	6.03145	1.64539	1.63605	1.53673	1.36918	0.868252	2.69672	1.00305	2.17648	+	-	-	-	-
syc0767-m_at	Synpcc7942_0776	syc0760_d	crtE	geranylgeranyl diphosphate synthase	7.29203	10.2664	5.56935	7.14474	7.35812	8.54442	0.414698	3.22992	-0.030575	2.89541	+	+	+	-	-
syc0768-m_at	Synpcc7942_0775	syc0761_d		hypothetical protein	15.8374	8.23815	14.6027	6.84399	17.1735	7.60274	0.195054	3.37823	5.90544	4.13339	+	+	+	-	+
syc0769-h_at	Synpcc7942_0774	syc0762_c		esterase	0.219069	0.762715	1.84638	5.14446	0.264769	0.0339033	1.01815	2.50342	2.35532	3.39975	-	-	-	-	+
syc0770-m_at	Synpcc7942_0773	syc0763_d	ycf52	hypothetical protein YCF52	10.6214	15.2751	7.04616	8.76181	12.2215	12.1824	4.36963	8.29967	6.38989	10.6988	+	+	+	+	+
syc0771-m_at	Synpcc7942_0772	syc0764_d		hypothetical protein	0.536719	11.7441	1.21618	5.39822	1.31079	3.63028	-1.46988	6.60651	0.658801	7.15864	+	+	+	+	+
syc0772-m_at	Synpcc7942_0771	syc0765_d		hypothetical protein	2.41084	1.99157	1.08894	3.5409	3.77193	0.125549	-0.531164	0.919977	-0.613592	0.369607	-	-	-	-	-
syc0773-h_at	Synpcc7942_0770	syc0766_c		hypothetical protein	-0.0751675	1.65873	2.20843	0.570699	3.3624	1.40143	0.930699	0.309912	0.987344	0.224738	-	-	-	-	-
syc0774-h_at	Synpcc7942_0769	syc0767_c		hypothetical protein	3.22979	2.9198	0.693848	0.536898	1.43973	0.446411	0.682747	0.281453	0.964375	0.377842	-	-	-	-	-
syc0775-h_at	Synpcc7942_0768	syc0768_c		hypothetical protein	4.06823	4.95603	0.0616161	0.741403	0.228745	0.250589	0.386626	0.193735	0.572208	0.396169	+	-	-	-	-
syc0776-h_at	Synpcc7942_0767	syc0769_c			-0.00415024	1.45202	0.066948	1.08874	2.28395	1.18874	-0.753941	1.03604	0.409131	1.70837	-	-	-	-	-
syc0777-h_at	Synpcc7942_0766	syc0770_c		DNA-damage-inducible protein	0.122363	2.46815	0.121849	2.47646	0.19075	-0.081729	-1.63453	1.73418	-0.758324	0.695294	-	-	-	-	-
syc0778-m_at	Synpcc7942_0764	syc0771_d			2.45527	1.54913	0.349874	1.52009	5.90672	6.216	1.58532	1.83438	1.89691	2.01535	-	-	+	-	-
syc0779-m_at	Synpcc7942_0763	syc0772_d		transcriptional regulator Fur family	0.743155	0.379119	0.180039	0.969061	1.84018	2.30461	-0.154764	0.346937	0.125418	0.625364	-	-	-	-	-
syc0780-m_at	Synpcc7942_0762	syc0773_d			2.74501	1.44736	2.66565	3.67497	0.542486	1.31592	0.415382	0.375981	1.18797	1.25721	-	-	-	-	-
syc0781-m_at	Synpcc7942_0761	syc0774_d		hypothetical protein	1.11391	1.7986	-0.0129336	3.46281	3.09348	2.5095	-0.166631	0.787522	1.89581	2.23555	-	-	-	-	-
syc0782-h_at		syc0775_c			2.64646	1.94901	1.65369	0.304877	2.07179	1.32306	0.179333	0.180434	1.959	1.19087	-	-	-	-	-
syc0783-h_at	Synpcc7942_0759	syc0776_c			5.92787	3.9243	0.227783	0.20868	0.227792	0.849946	1.05817	1.05369	1.89977	1.46886	+	-	-	-	-
syc0784-h_at	Synpcc7942_0756	syc0777_c		chain A, D20c mutant of T4 lysozyme	3.43908	1.29571	0.697273	2.91485	4.10818	0.335016	1.01653	1.14107	3.78964	1.33572	+	-	+	-	-
syc0785-h_at	Synpcc7942_0755	syc0778_c			0.92993	2.15689	-0.231765	0.457609	1.73713	0.945457	-1.40809	1.19905	0.689761	2.13432	-	-	-	-	-
syc0786-h_at	Synpcc7942_0753	syc0779_c		phage late control gene D protein (GPD)	0.761955	2.91051	0.0120627	1.00082	2.7501	0.810701	-8.34145	2.14597	-3.41227	-0.20738	-	-	-	-	-
syc0787-h_at	Synpcc7942_0752	syc0780_c			-0.369711	2.40008	-0.0943168	0.0513269	1.65437	1.0628	-1.50795	1.61399	0.422217	2.17968	-	-	-	-	-
syc0788-h_at	Synpcc7942_0751	syc0781_c		hypothetical protein	0.503327	2.48085	1.04392	1.99948	2.96729	0.737107	-1.43723	1.28783	1.80752	0.436365	-	-	-	-	-
syc0789-h_at	Synpcc7942_0750	syc0782_c		putative bacteriophage protein	1.03175	8.50492	0.98027	0.40761	2.18813	7.08007	-0.354283	4.38667	2.37292	7.45126	+	-	+	+	+
syc0790-h_at	Synpcc7942_0748	syc0783_c		phage tail tube protein FII	2.73642	6.87624	2.11867	1.20201	3.54898	4.9068	-0.75172	2.79057	1.99654	4.72623	+	-	+	-	+
syc0791-h_at	Synpcc7942_0747	syc0784_c		hypothetical protein	3.99668	7.17032	2.31803	1.08524	4.48479	5.25445	-0.833951	0.998033	0.876296	1.92876	+	-	+	-	-
syc0792-h_at	Synpcc7942_0746	syc0785_c			2.12314	4.96771	2.08207	0.784781	2.31678	3.19587	-2.53359	2.35499	-0.0330341	2.78713	+	-	-	-	-
syc0793-h_at	Synpcc7942_0745	syc0786_c			2.47125	2.20062	2.69756	0.0946508	2.16318	1.25362	-0.910663	0.0117437	2.17358	1.237	-	-	-	-	-
syc0794-h_at	Synpcc7942_0744	syc0787_c			-0.0613485	2.81616	-0.00459622	1.57908	1.54053	0.66987	-2.11903	2.66391	3.87924	3.15074	-	-	-	-	+
syc0795-h_at	Synpcc7942_0743	syc0788_c			-0.235552	4.11076	0.648176	2.35291	2.40011	3.02414	-3.60406	1.52794	-1.83227	5.00631	+	-	-	-	+
syc0796-h_at	Synpcc7942_0742	syc0789_c			0.979631	4.0113	1.35839	1.19049	4.58664	4.18749	1.34504	3.59591	5.06639	6.92859	+	-	+	-	+
syc0797-h_at	Synpcc7942_0741	syc0790_c			-0.320299	1.7981	-0.12242	1.48547	0.849808	4.06405	-1.9499	3.50512	0.131224	2.79398	-	-	+	-	-
syc0798-h_at	Synpcc7942_0740	syc0791_c		similar to GPJ of phage P2	2.3286	7.02423	1.06022	5.08895	2.55188	3.16333	-1.62156	2.61456	0.87975	1.55407	+	-	-	-	-
syc0799-h_at	Synpcc7942_0739	syc0792_c			0.654334	2.3254	1.12522	0.148149	1.0106	1.83245	-0.905795	0.366503	1.48875	1.88894	-	-	-	-	-
syc0800-h_at		syc0793_c			1.1963	0.952043	0.434458	3.35361	1.72232	0.680206	-0.925074	1.41792	-0.765789	0.171598	-	-	-	-	-
syc0801-h_at	Synpcc7942_0737	syc0794_c			2.73698	4.39017	2.37149	0.00112127	3.55451	3.65332	-0.747735	1.21421	1.50664	2.91971	+	-	+	-	-
syc0802-h_at	Synpcc7942_0736	syc0795_c		electron transfer protein	0.90341	1.65294	0.319651	4.3627	0.96325	0.735146	-0.387678	0.802383	1.1086	1.33097	-	-	-	-	-
syc0803-h_at	Synpcc7942_0735	syc0796_c			0.287394	1.19218	1.62386	5.40588	1.03168	0.0241782	-2.36782	0.385018	0.578585	1.1275	-	-	-	-	-
syc0804-h_at	Synpcc7942_0734	syc0797_c		hypothetical protein	0.866138	1.99042	2.28666	7.63845	0.584132	1.23222	-0.444993	0.228784	-0.224935	-0.108351	-	-	-	-	-
syc0805-h_at	Synpcc7942_0733	syc0798_c		hypothetical protein	0.0370601	0.876999	0.64174	6.57913	2.15674	0.286391	-0.106694	2.13766	1.24225	2.93106	-	-	-	-	-
syc0806-h_at	Synpcc7942_0732	syc0799_c		hypothetical protein	2.26713	1.02586	3.45897	4.14085	0.774131	1.85763	0.516354	0.845774	1.23938	1.08114	-	+	-	-	-
syc0807-h_at	Synpcc7942_0731	syc0800_c		putative phage terminase large subunit	0.790568	1.12182	0.703563	0.0952215	0.970538	-0.361196	-2.13832	0.181168	-0.861489	-0.120499	-	-	-	-	-
syc0808-h_at	Synpcc7942_0730	syc0801_c		hypothetical protein	0.694304	3.02214	0.519924	3.48835	0.174306	-0.300678	-1.19623	2.45236	0.714735	3.68387	-	-	-	-	+
syc0809-h_at	Synpcc7942_0729	syc0802_c			5.3869	2.48479	0.763651	2.60882	8.68286	1.49982	-0.21299	1.97061	2.3058	1.11014	+	-	+	-	-
syc0810-h_at	Synpcc7942_0728	syc0803_c			1.81223	3.32441	1.66984	3.39792	2.49563	0.152762	1.92695	2.87072	2.90357	4.02277	-	-	-	-	+
syc0811-h_at	Synpcc7942_0727	syc0804_c			-0.853195	0.68087	-0.894071	0.267714	0.323752	0.210248	-3.27551	0.395899	0.267226	0.785758	-	-	-	-	-
syc0812-h_at	Synpcc7942_0726	syc0805_c		hypothetical protein	-0.512914	0.0661369	-1.0835	1.70319	0.840087	-3.12582	-4.72247	0.116558	-1.507	1.17878	-	-	-	-	-
syc0813-h_at	Synpcc7942_0725	syc0806_c		putative helicase	-0.297549	2.42633	1.22014	0.833057	1.61969	2.52563	-2.0415	4.05988	1.21387	4.21994	-	-	-	-	-
syc0814-h_at	Synpcc7942_0724	syc0807_c			-0.566781	3.22403	0.0987689	1.05303	1.50643	2.00087	-6.85089	3.82171	-2.72035	2.67328	-	-	-	+	-
syc0815-m_at	Synpcc7942_0723	syc0808_d			3.17577	1.507	0.826956	1.80693	3.85985	8.3965	-0.152703	0.0894038	0.0751725	0.161457	-	-	+	-	-
syc0816-m_at	Synpcc7942_0722	syc0809_d			-0.520457	1.0294	-0.364071	0.341738	1.02923	0.275914	-2.19329	0.67183	0.00611888	0.536654	-	-	-	-	-
syc0817-m_at	Synpcc7942_0720	syc0810_d			-1.53895	3.13776	-1.83336	0.675887	0.628833	-2.57159	-9.42564	1.01141	-3.07232	-1.8326	-	-	-	-	-
syc0818-m_at	Synpcc7942_0719	syc0811_d			-0.819266	2.23922	-0.00472806	1.05852	0.132985	-0.605529	-3.83783	1.20673	-1.00822	-1.44066	-	-	-	-	-
syc0819-m_at	Synpcc7942_0718	syc0812_d			-0.248324	2.46222	-0.419935	1.18152	0.175087	0.106755	-4.07569	0.401848	-0.549196	1.91594	-	-	-	-	-
syc0820-m_at	Synpcc7942_0717	syc0813_d	dcd	dCTP deaminase	1.02322	4.59183	1.63761	3.19555	3.86311	2.35891	-3.69831	1.29945	-0.163652	1.39605	+	-	-	-	-
syc0821-h_at	Synpcc7942_0716	syc0814_c		hypothetical protein	9.7104	10.1519	7.26086	8.03636	12.9492	7.63384	2.70773	7.73153	6.14959	6.23838	+	+	+	+	+
syc0822-h_at	Synpcc7942_0715	syc0815_c	murZ	UDP-N-acetylglucosamine 1-carboxyvinyltransferase	14.1179	12.0908	12.4736	10.4219	13.6364	10.1851	4.81353	3.91673	0.619355	1.00926	+	+	+	+	-
syc0823-m_at	Synpcc7942_0714	syc0816_d	amiA	N-acetylmuramoyl-L-alanine amidase	5.85708	5.13124	-0.0438831	1.9426	9.09529	3.54241	-4.34752	1.89587	1.71184	2.70006	+	-	+	-	-
syc0824-m_at	Synpcc7942_0713	syc0817_d		hypothetical protein	2.67409	5.11644	1.17859	0.898911	3.26212	2.90534	0.200534	1.49644	0.349614	2.25446	+	-	-	-	-
syc0825-m_at	Synpcc7942_0712	syc0818_d		periplasmic carboxyl-terminal protease	1.04338	3.61141	1.30801	9.67634	0.213386	8.94679	0.248856	1.03772	0.771565	2.01966	+	-	-	-	-
syc0826-h_at	Synpcc7942_0711	syc0819_c	pyrA	carbamoyl-phosphate synthase pyrimidine-specific large chain	5.97441	6.52268	6.09165	5.9255	6.68776	6.23126	-1.11553	1.62182	-0.250668	1.64864	+	+	+	-	-
syc0827-m_at	Synpcc7942_0710	syc0820_d		hypothetical protein	8.51019	9.156	6.13044	4.29014	9.02368	7.25695	-0.683179	2.62767	0.708128	2.02898	+	+	+	-	-
syc0828-h_at	Synpcc7942_0709	syc0821_c			1.82316	1.65877	2.75214	3.30261	1.23959	-0.176155	-1.91764	0.741802	-0.273361	0.51891	-	-	-	-	-
syc0829-h_at	Synpcc7942_0708	syc0822_c		hypothetical protein, predicted unusual protein kinase	6.6985	4.08372	3.56438	3.32379	5.45126	-0.0103533	0.234442	0.765015	0.947397	0.304093	+	-	+	-	-
syc0830-m_at	Synpcc7942_0707	syc0823_d	cad, ldcC	lysine decarboxylase	2.36193	1.7036	-0.417498	0.561223	4.80513	0.376881	-0.918329	1.09177	1.2156	0.112076	-	-	+	-	-
syc0831-m_at	Synpcc7942_0706	syc0824_d	cobL	precorrin decarbocylase	22.245	15.7541	18.3329	9.78898	23.0738	13.8799	9.39262	8.62915	15.1892	10.2624	+	+	+	+	+
syc0832-h_at	Synpcc7942_0705	syc0825_c		hypothetical protein	4.0309	4.09659	1.83811	1.76127	6.65962	5.74378	4.73131	5.67561	7.13289	6.91467	+	-	+	+	+
syc0833-h_at	Synpcc7942_0704	syc0826_c	act	acetyltransferase	1.07776	0.216963	0.717328	0.155395	2.68302	3.21373	0.671108	1.61232	2.28815	2.78004	-	-	+	-	-
syc0834-h_at	Synpcc7942_0703	syc0827_c	smf	hypothetical protein	0.020079	1.65461	0.0296258	0.601474	1.7212	1.26843	0.113844	0.149971	0.875186	0.262067	-	-	-	-	-
syc0835-h_at	Synpcc7942_0702	syc0828_c		hypothetical protein	2.17605	6.09325	1.39065	2.47749	2.46537	4.29055	-0.98576	3.414	0.578961	4.17133	+	-	+	-	+
syc0836-h_at	Synpcc7942_0701	syc0829_c		hypothetical protein	3.32766	8.05138	1.40465	1.2584	3.66962	4.94485	0.430287	5.92804	1.16199	5.69325	+	-	+	+	+
syc0837-m_at	Synpcc7942_0700	syc0830_d		hypothetical protein	4.33871	4.50247	0.979494	1.90948	2.46941	2.62557	0.300584	0.275118	0.562519	0.0373871	+	-	-	-	-
syc0838-h_at	Synpcc7942_0699	syc0831_c	psbM	photosystem II PsbM protein	2.75553	13.2144	1.34821	4.67693	4.00008	10.4563	2.05096	8.39343	3.40426	11.7279	+	+	+	+	+
syc0839-h_at	Synpcc7942_0698	syc0832_c		probable ferredoxin	1.44702	1.1128	7.77935	1.92911	0.714593	5.05511	0.245823	0.541234	0.437847	0.439122	-	-	-	-	-
syc0840-m_at	Synpcc7942_0697	syc0833_d	psbB	photosystem II core light harvesting protein	0.772194	6.20761	0.172754	1.42782	0.0398421	5.25508	0.0267421	0.564544	0.611362	0.130089	+	-	+	-	-
syc0841-m_at	Synpcc7942_0696	syc0834_d	psbTc	photosystem II PsbTc protein	0.405731	3.81559	0.313653	0.674818	0.00907966	3.33336	0.200816	0.612546	0.469159	0.0659702	+	-	+	-	-
syc0842-m_at	Synpcc7942_0695	syc0835_d		hypothetical protein	0.568457	2.45746	3.49635	4.22265	1.44291	1.4999	1.26429	2.546	2.03907	3.74528	-	-	-	-	+
syc0843-m_at	Synpcc7942_0694	syc0836_d	rps1	30S ribosomal protein S1	10.9931	8.95997	9.64483	6.56324	12.2418	8.03164	2.53012	1.72355	0.0503318	3.14072	+	+	+	-	-
syc0844-m_at	Synpcc7942_0693	syc0837_d		hypothetical protein	0.297865	1.63195	0.142414	1.18417	1.53317	-0.371482	-3.18906	0.0652105	-0.782567	-0.339192	-	-	-	-	-
syc0845-m_at	Synpcc7942_0692	syc0838_d			2.04424	5.64866	-0.045829	1.51544	2.875	4.78738	-0.312755	2.27298	1.78816	4.16396	+	-	+	-	+
syc0846-m_at	Synpcc7942_0690	syc0839_d		hypothetical protein	5.68426	6.89423	2.39572	5.25844	5.9173	4.39955	0.894532	2.07641	1.96224	3.20135	+	-	+	-	-
syc0847-m_at	Synpcc7942_0689	syc0840_d		hypothetical protein	4.51764	11.5838	3.83009	3.93541	7.06438	11.6368	-1.20447	5.93853	0.0375397	5.70337	+	+	+	+	+
syc0848-h_at	Synpcc7942_0688	syc0841_c		transcriptional regulator ArsR type-2 family	4.1294	6.00247	3.95784	3.22977	5.38938	6.07709	-2.22685	3.93473	2.34516	4.22571	+	+	+	+	+
syc0849-h_at	Synpcc7942_0687	syc0842_c		hypothetical protein	3.46411	3.61871	3.32069	0.272879	4.24291	4.06292	0.745466	1.08305	0.913547	1.3804	+	-	+	-	-
syc0850-h_at	Synpcc7942_0686	syc0843_c		hypothetical protein	0.546692	0.115252	1.34295	1.56512	0.94852	1.16883	0.500094	0.67495	1.01478	1.03424	-	-	-	-	-
syc0851-h_at	Synpcc7942_0685	syc0844_c	groEL-2	60kD chaperonin 2	0.596226	1.72406	1.75173	1.76166	0.710798	0.929005	0.586789	0.127491	3.37094	1.86832	-	-	-	-	-
syc0852-h_at	Synpcc7942_0684	syc0845_c	fabG	3-oxoacyl-[acyl-carrier protein] reductase	4.27014	4.68842	2.93615	3.20663	4.03871	3.81441	0.627202	1.79134	-0.19032	0.363987	+	-	+	-	-
syc0853-h_at	Synpcc7942_0683	syc0846_c		potassium channel	5.60731	7.04867	4.93381	4.88089	7.84354	6.10676	0.133925	4.20414	0.31249	3.71822	+	+	+	+	+
syc0854-h_at	Synpcc7942_0682	syc0847_c		hypothetical protein	3.94113	5.19762	3.72753	4.46309	4.1599	4.6315	0.685023	2.08653	0.147098	0.807595	+	+	+	-	-
syc0855-m_at	Synpcc7942_0681	syc0848_d	ispD	4-diphosphocytidyl-2C-methyl-D-erythritol synthase	4.89376	16.4989	4.32321	13.9257	5.50682	14.6783	0.140279	9.63506	0.568307	7.14532	+	+	+	+	+
syc0856-h_at	Synpcc7942_0680	syc0849_c		similar to sterol C5-desaturase	1.04339	0.395237	0.134148	2.08702	3.91829	3.95361	1.40129	1.56083	3.19795	3.10956	-	-	+	-	-
syc0857-h_at	Synpcc7942_0679	syc0850_c	rbp1, 12rnp1	RRM-type RNA-binding protein	2.29989	3.20846	3.53409	2.32577	6.5132	4.53775	1.61874	0.159787	2.72127	4.47505	-	-	+	-	+
syc0858-h_at	Synpcc7942_0678	syc0851_c	rnd	probable ribonuclease D	2.1656	5.75394	2.65169	6.26413	4.014	4.71345	0.994301	4.41472	2.82728	4.90412	+	+	+	+	+
syc0859-m_at	Synpcc7942_0677	syc0852_d	pex	circadian period extender gene, Transcription factor PadR family	5.61937	5.19693	0.992718	1.79742	0.230999	0.324479	0.971057	0.948216	1.53041	1.4586	+	-	-	-	-
syc0860-h_at	Synpcc7942_0676	syc0853_c		hypothetical protein	5.99016	7.50248	6.47841	6.5103	8.55779	8.67045	-1.04832	5.79076	2.76396	5.52866	+	+	+	+	+
syc0861-m_at	Synpcc7942_0675	syc0854_d		hypothetical protein	10.9386	4.55628	-0.392377	2.7457	10.4336	1.78614	-3.33661	0.722842	0.276704	0.798376	+	-	+	-	-
syc0862-h_at	Synpcc7942_0674	syc0855_c	hemF	coproporphyrinogen III oxidase	1.95233	3.21983	5.30071	6.64974	3.99986	8.18807	1.10416	2.35229	1.98282	2.92155	-	+	+	-	-
syc0863-h_at	Synpcc7942_0673	syc0856_c	mutT	mutator MutT protein	2.23824	1.81111	7.68126	1.47114	1.87427	1.34003	-0.468001	1.14378	0.398746	1.41937	-	-	-	-	-
syc0864-h_at	Synpcc7942_0672	syc0857_c	rpoD3, sigD	group2 RNA polymerase sigma factor RpoD3	0.33434	0.330423	9.90823	2.26698	0.6414	5.09328	-0.077976	0.0440643	0.139449	-0.0087832	-	-	-	-	-
syc0865-h_at	Synpcc7942_0671	syc0858_c		hypothetical protein	0.0485017	1.20988	0.368498	0.33418	2.48638	1.9532	0.0650585	1.76217	2.13897	3.0251	-	-	-	-	-
syc0866-h_at	Synpcc7942_0670	syc0859_c	pyrB	aspartate carbamoyltransferase	3.41136	5.82865	3.46951	4.13177	4.9304	6.44572	-0.458231	2.96981	1.91373	3.99951	+	+	+	-	+
syc0867-h_at	Synpcc7942_0669	syc0860_c	mpg	N-methylpurine-DNA glycosirase	5.79471	12.3214	4.25509	4.78967	7.4229	9.71682	1.71294	9.95886	5.56289	9.93468	+	+	+	+	+
syc0868-h_at	Synpcc7942_0667	syc0861_c		hypothetical protein	1.19421	1.06777	0.859426	2.51049	0.363444	1.32678	1.00969	1.29348	1.92707	2.45233	-	-	-	-	-
syc0869-h_at	Synpcc7942_0666	syc0862_c		hypothetical protein	3.46871	8.56152	2.52112	1.75579	6.01748	7.76435	-0.721146	3.05088	1.9361	5.14088	+	-	+	-	+
syc0870-m_at	Synpcc7942_0665	syc0863_d		hypothetical protein	6.50837	13.6268	3.72642	6.69338	6.81305	11.2158	0.491879	5.42916	2.95105	7.5143	+	+	+	+	+
syc0871-h_at	Synpcc7942_0664	syc0864_c		hypothetical protein	0.453473	4.85602	1.13429	2.36468	0.485631	4.61106	-1.07942	2.24447	0.690736	4.01722	+	-	+	-	+
syc0872-h_at	Synpcc7942_0663	syc0865_c	cya2	guanylyl cyclase	3.74189	5.44364	3.78586	3.28208	4.82911	4.51762	-0.809443	2.78569	1.83796	3.52726	+	-	+	-	+
syc0873-h_at	Synpcc7942_0662	syc0866_c		hypothetical protein	3.8573	2.23694	0.783573	0.139328	1.48046	1.36452	0.934605	0.695148	1.11851	0.915687	+	-	-	-	-
syc0874-h_at	Synpcc7942_0661	syc0867_c		hypothetical protein, similar to chromosome segregation ATPase	3.58292	8.96871	2.03866	2.95424	4.00582	6.67321	0.287486	3.30473	2.42846	5.86554	+	-	+	-	+
syc0875-h_at	Synpcc7942_0660	syc0868_c	tyrA	prephenate dehydrogenase	1.28373	2.60154	-0.316751	1.91126	3.66706	0.996598	0.411452	2.67213	2.2239	3.24119	-	-	-	-	-
syc0876-m_at	Synpcc7942_0659	syc0869_d		hypothetical protein, carboxyl-terminal protease	8.80919	7.2471	5.98702	2.91906	9.98093	4.36065	5.51111	5.06097	8.42283	7.08715	+	+	+	+	+
syc0878-m_at	Synpcc7942_0658	syc0870_d		hypothetical protein	1.82917	1.97271	0.109693	3.22273	1.47794	2.31768	1.13406	5.36589	2.28406	8.9466	-	-	-	+	+
syc0879-m_at	Synpcc7942_0657	syc0871_d		hypothetical protein	2.51338	2.10757	2.37072	2.06717	1.4039	1.31837	1.26075	0.850975	1.7752	1.74132	-	-	-	-	-
syc0880-h_at	Synpcc7942_0656	syc0872_c	psbC	photosystem II CP43 protein	0.679125	5.20431	1.21803	1.79169	0.00568767	4.68603	-0.00136054	0.340303	1.47713	0.574947	+	-	+	-	-
syc0881-h_s_at	Synpcc7942_0655	syc0873_c	psbDI	photosystem II reaction center D2 protein	0.821297	5.68156	1.09071	1.03025	0.333291	2.50494	0.535858	1.13671	1.75082	0.776236	+	-	-	-	-
syc0882-m_at	Synpcc7942_0654	syc0874_d	ycf4	photosystem I assembly related protein	7.7383	6.00262	3.22975	0.425686	8.07346	2.99468	-0.498162	1.14428	1.95282	2.56126	+	-	+	-	-
syc0883-m_at	Synpcc7942_0653	syc0875_d	ppiB	peptidyl-prolyl cis-trans isomerase	6.51985	8.04006	2.37173	0.680405	7.20164	5.10967	1.09814	2.5204	2.37333	3.36679	+	-	+	-	+
syc0884-m_at	Synpcc7942_0652	syc0876_d		hypothetical protein	7.88597	6.90298	5.80009	1.2626	8.06624	5.60272	-0.238545	3.02489	4.9902	4.5638	+	+	+	-	+
syc0885-h_at	Synpcc7942_0651	syc0877_c	priA	primosomal protein N'	0.261794	1.71679	0.683881	2.09108	1.41157	2.57675	-0.69118	1.43798	-0.340863	0.868117	-	-	-	-	-
syc0886-m_at	Synpcc7942_0650	syc0878_d		hypothetical protein	6.06651	4.3679	0.258197	3.32094	7.14251	1.24344	-0.0602226	1.86773	0.55304	1.49331	+	-	+	-	-
syc0887-m_at	Synpcc7942_0649	syc0879_d	rpoD1, sigA	principal RNA polymerase sigma factor RpoD1	15.7985	12.2406	9.41769	1.83123	17.9387	12.5085	1.32524	1.52207	4.02162	2.04281	+	+	+	-	+
syc0888-h_at	Synpcc7942_0647	syc0880_c		hypothetical protein	1.19048	0.672251	2.85094	7.89968	2.97771	1.90518	0.800269	2.20663	1.5886	2.59898	-	-	-	-	-
syc0889-h_at	Synpcc7942_0645	syc0881_c	hemL	glutamate-1-semialdehyde aminomutase (glutamate-1-semialdehyde aminotransferase)	1.51305	4.77422	3.7994	1.8394	5.28817	5.90205	2.10351	2.89098	2.56923	3.70655	+	-	+	-	+
syc0890-h_at	Synpcc7942_0644	syc0882_c	cikA	two-component sensor kinase	3.48435	4.26131	2.11039	3.1939	1.84611	1.88053	-0.0950429	0.327594	0.679638	1.07095	+	-	-	-	-
syc0891-m_at	Synpcc7942_0642	syc0883_d	bcp	bacterioferritin comigratory protein	1.32205	0.320044	6.0463	6.50847	2.43648	1.71079	-0.650425	0.31699	-0.2259	-0.0570987	-	-	-	-	-
syc0892-m_at	Synpcc7942_0641	syc0884_d	sdhA	succinate dehydrogenase flavoprotein subunit	4.91196	8.39867	4.08574	5.24186	6.30746	6.92181	-2.17142	4.06066	1.58855	4.56448	+	+	+	+	+
syc0893-h_at	Synpcc7942_0640	syc0885_c		ATP-binding protein of ABC transporter	2.29183	2.55247	-0.450913	2.75561	3.88349	1.3606	-1.85367	0.898777	0.851541	1.22681	-	-	-	-	-
syc0894-h_at	Synpcc7942_0639	syc0886_c	eno	enolase	5.99632	5.82081	6.41661	5.42806	6.5552	5.69711	1.46076	0.411801	2.9143	0.607301	+	+	+	-	-
syc0895-m_at	Synpcc7942_0638	syc0887_d	gloA	lactoylglutathione lyase	0.111628	0.606049	4.21044	2.76945	2.43013	2.41118	0.630998	0.536952	1.83859	1.02346	-	-	-	-	-
syc0896-m_at	Synpcc7942_0637	syc0888_d	clpB	ClpB protein	4.64369	3.17483	1.9187	0.417389	8.69746	1.29136	-2.38624	1.06211	0.267463	1.1607	+	-	+	-	-
syc0897-m_at	Synpcc7942_0636	syc0889_d	secE	secretory protein	1.20047	4.54334	3.40484	3.73031	1.67427	3.41712	1.1023	0.638054	0.872418	1.56297	+	-	+	-	-
syc0898-m_at	Synpcc7942_0635	syc0890_d	nusG	transcription antitermination protein NusG	1.35124	4.66109	4.08764	4.00889	1.61386	4.0508	0.93851	0.562816	1.21818	1.69194	+	+	+	-	-
syc0899-m_at	Synpcc7942_0634	syc0891_d	rpl11	50S ribosomal protein L11	1.72874	4.57919	3.24816	4.12636	1.75719	4.74253	0.680483	0.908952	0.844982	0.550326	+	+	+	-	-
syc0900-m_at	Synpcc7942_0633	syc0892_d	rpl1	50S ribosomal protein L1	1.54972	4.29189	3.04336	3.95119	1.78774	4.57068	0.514222	0.852597	0.853822	0.800817	+	+	+	-	-
syc0901-m_at	Synpcc7942_0632	syc0893_d	rpl10	50S ribosomal protein L10	0.125703	1.72267	1.52135	2.62859	0.23872	1.93259	0.558111	0.482802	3.2959	1.453	-	-	-	-	-
syc0902-m_at	Synpcc7942_0631	syc0894_d	rpl12	50S ribosomal protein L12	0.15821	2.12171	1.67045	3.45906	0.340547	2.57427	0.804423	0.645361	3.37213	0.913651	-	-	-	-	-
syc0903-h_at	Synpcc7942_0630	syc0895_c		hypothetical protein	11.3527	6.55735	7.40629	3.4381	10.6145	4.64108	1.60813	1.73662	0.92571	0.508029	+	+	+	-	-
syc0904-h_at	Synpcc7942_0628	syc0896_c		hypothetical protein	4.71475	9.09032	4.00564	6.27747	5.08176	7.65581	-0.6356	2.74153	0.744507	4.5772	+	+	+	-	+
syc0905-h_at	Synpcc7942_0627	syc0897_c		hypothetical protein	2.09671	4.35937	2.03442	3.3114	2.2959	3.4935	-1.06004	2.45253	0.636374	2.74519	+	-	+	-	-
syc0906-h_at	Synpcc7942_0626	syc0898_c	ilvD	dihydroxyacid dehydratase	2.16635	3.48427	1.69345	0.115843	2.89076	0.00212927	0.50967	0.967164	2.58308	2.86913	+	-	-	-	-
syc0908-h_at	Synpcc7942_0625	syc0899_c	ycf45	hypothetical protein YCF45	3.13797	3.00073	0.9859	6.10283	5.05494	3.46398	-1.05033	0.325907	-0.029404	1.29915	-	-	+	-	-
syc0909-h_at	Synpcc7942_0624	syc0900_c	ldpA	7Fe-8S cluster-binding motif protein, circadian period modulator	1.74352	0.515742	2.36324	5.1831	1.17678	2.94578	0.80333	2.3591	2.20483	2.5867	-	+	-	-	-
syc0910-h_at	Synpcc7942_0623	syc0901_c	trxB	thioredoxin reductase	0.197572	0.778432	0.403438	3.01667	9.14562	72.9798	-0.152689	0.275971	0.124172	0.686155	-	-	+	-	-
syc0911-h_at	Synpcc7942_0622	syc0902_c		ABC transporter ATP-binding protein	0.788257	3.69886	0.312783	0.412091	1.06907	1.70838	-0.314436	0.840201	0.537138	2.67698	+	-	-	-	-
syc0912-h_at	Synpcc7942_0621	syc0903_c			0.920096	1.03862	0.162675	1.49464	1.94674	0.180043	-0.418782	0.459041	1.03876	0.213097	-	-	-	-	-
syc0913-h_at	Synpcc7942_0620	syc0904_c		hypothetical protein	0.934663	2.12629	2.36481	2.94912	3.89214	5.02028	0.672922	2.41667	1.14467	2.27074	-	-	+	-	-
syc0914-h_at	Synpcc7942_0619	syc0905_c		hypothetical protein	4.1158	8.49193	3.34923	2.9824	4.46067	7.07494	0.737972	3.71296	1.17457	3.83505	+	-	+	+	+
syc0915-h_at	Synpcc7942_0618	syc0906_c	ahcY, sahH	adenosylhomocysteinase	7.7911	10.1568	5.66802	4.95158	7.87896	8.65567	2.01806	0.192498	1.76188	1.64702	+	+	+	-	-
syc0916-m_at	Synpcc7942_0617	syc0907_d		hypothetical protein	0.796127	1.85894	0.826252	2.28492	1.78673	0.414819	-2.10843	0.0519503	-0.623872	0.930485	-	-	-	-	-
syc0917-h_at	Synpcc7942_0616	syc0908_c	hrcA	heat-inducible transcription repressor HrcA	6.71337	8.0189	4.9504	4.07875	8.39983	6.57225	1.68498	4.74572	3.98335	4.01276	+	+	+	+	+
syc0918-h_at	Synpcc7942_0615	syc0909_c		hypothetical protein	19.7463	6.13138	13.9322	3.33784	19.9941	5.39016	4.9824	3.37416	8.69879	3.9549	+	+	+	+	+
syc0919-m_at	Synpcc7942_0614	syc0910_d		hypothetical protein	13.5704	9.66402	12.8353	7.23569	13.949	8.10233	2.82191	4.18933	2.99736	3.35494	+	+	+	+	+
syc0920-m_at	Synpcc7942_0613	syc0911_d		hypothetical protein	6.56698	10.869	5.76273	9.15728	6.5929	9.67271	-3.35843	4.84673	0.699676	5.6253	+	+	+	+	+
syc0921-m_at	Synpcc7942_0612	syc0912_d	gltA	citrate synthase	12.6107	11.6865	10.3783	8.81811	11.0825	9.45025	2.13844	4.96364	3.34891	4.97661	+	+	+	+	+
syc0922-h_at	Synpcc7942_0611	syc0913_c	mutS	DNA mismatch repair protein MutS	4.34305	4.09374	1.21097	0.188815	4.91067	2.3999	-2.11467	1.6458	0.780007	2.3552	+	-	+	-	-
syc0923-h_at	Synpcc7942_0610	syc0914_c		hypothetical protein	3.70452	5.54021	3.54584	4.56494	3.57666	3.75159	-1.45063	0.170607	0.0754357	-0.180949	+	+	+	-	-
syc0924-h_at	Synpcc7942_0609	syc0915_c	ndhD4	NADPH dehydrogenase subunit 4	5.01355	9.60423	4.24586	8.07986	4.90803	7.32607	0.242475	3.61018	0.254895	3.21338	+	+	+	-	-
syc0925-h_at	Synpcc7942_0608	syc0916_c		hypothetical protein	5.05561	6.43634	-0.227217	1.75522	6.98611	3.39659	1.86955	3.88139	3.53524	4.83588	+	-	+	+	+
syc0926-h_at	Synpcc7942_0607	syc0917_c		hypothetical protein	0.0411721	1.30867	4.10813	3.00554	4.72485	3.70783	3.68005	3.04026	3.6981	3.39962	-	-	+	-	+
syc0927-m_at	Synpcc7942_0606	syc0918_d	aat	Leu/Phe-tRNA-protein transferase	10.6296	10.2212	6.14645	5.66635	12.2783	6.65477	-2.14751	5.59195	6.60296	6.26443	+	+	+	+	+
syc0928-m_at	Synpcc7942_0605	syc0919_d		hypothetical protein	2.98219	6.11418	2.30505	5.33954	3.09071	4.20255	0.416677	3.07481	1.62003	2.23696	+	+	+	-	-
syc0929-h_at	Synpcc7942_0604	syc0920_c	rpe, cbbE, ppe	pentose-5-phosphate-3-epimerase	7.12867	19.9169	4.08511	12.8362	7.2378	17.8969	0.640237	3.41622	1.4089	3.60936	+	+	+	-	+
syc0930-m_at	Synpcc7942_0603	syc0921_d	glgC, agp	glucose-1-phosphate adenylyltransferase	7.56499	17.6025	3.32723	11.5464	7.17156	13.5637	1.35478	2.42027	0.325637	0.692339	+	+	+	-	-
syc0931-m_at	Synpcc7942_0602	syc0922_d		hypothetical protein	12.5075	10.2255	9.43202	7.24612	13.1559	9.59481	7.98692	5.91234	8.12851	6.34454	+	+	+	+	+
syc0932-m_at	Synpcc7942_0600	syc0923_d		similar to serine/threonine kinase	0.461966	0.0696093	0.737001	5.79941	2.32569	1.37149	-0.629763	0.232522	0.712263	0.341732	-	-	-	-	-
syc0933-m_at	Synpcc7942_0599	syc0924_d		transcriptional regulator, TetR/AcrR family	7.50282	6.70368	7.59499	6.8981	0.916401	1.19822	-0.337551	0.557827	0.51855	0.0548195	+	+	-	-	-
syc0934-h_at	Synpcc7942_0598	syc0925_c		putative peptidase	9.42342	9.5365	8.25296	8.55326	9.60693	9.33501	1.77879	3.24998	1.9882	3.51306	+	+	+	-	+
syc0935-m_at	Synpcc7942_0597	syc0926_d	menB	naphthoate synthase	4.82735	6.36242	4.19908	4.69019	5.479	4.92065	-0.283456	2.50641	0.789932	2.12355	+	+	+	-	-
syc0936-h_at	Synpcc7942_0596	syc0927_c		delta(24)-sterol C-methyltransferase	3.83643	1.75029	1.00453	0.389155	2.87401	0.75608	-1.88083	0.227884	1.08971	0.74121	+	-	-	-	-
syc0937-m_at	Synpcc7942_0595	syc0928_d		hypothetical protein	1.98156	4.35353	1.01726	4.0497	3.06867	4.56285	1.75223	1.26364	0.0268997	0.396197	+	+	+	-	-
syc0938-m_at	Synpcc7942_0594	syc0929_d		hypothetical protein	2.903	6.96854	2.17887	0.781208	3.63091	8.39672	2.77923	4.38403	2.83069	4.09631	+	-	+	+	+
syc0939-m_at	Synpcc7942_0593	syc0930_d		hypothetical protein	16.1032	11.6273	16.5429	8.85167	19.1663	11.2934	4.67231	0.722361	-0.718903	0.319461	+	+	+	+	-
syc0940-m_at	Synpcc7942_0592	syc0931_d	pfkA	phosphofructokinase	0.0614671	3.26362	2.07375	5.68121	2.31377	6.60372	-0.842823	4.08218	0.314001	4.17459	-	+	+	+	+
syc0941-h_at	Synpcc7942_0591	syc0932_c		hypothetical protein	5.0988	11.177	2.39213	2.70464	5.73827	9.3568	-0.433546	6.95538	-0.0552564	5.96174	+	-	+	+	+
syc0942-h_at	Synpcc7942_0590	syc0933_c		hypothetical protein	4.65181	3.82903	2.21728	0.389567	4.17682	2.91597	2.06332	3.02518	2.37801	3.15914	+	-	+	-	-
syc0943-h_at	Synpcc7942_0589	syc0934_c		hypothetical protein	0.389452	0.324141	2.39831	3.26612	0.41755	1.70959	0.297521	1.4315	1.98209	1.94469	-	-	-	-	-
syc0944-m_at	Synpcc7942_0588	syc0935_d	purT	glycinamide ribonucleotide transformylase	5.84329	11.1711	6.11741	9.47313	6.45297	10.6487	0.327505	4.30555	1.01657	5.35868	+	+	+	+	+
syc0945-h_at	Synpcc7942_0587	syc0936_c	valS	valyl-tRNA synthetase	4.8842	10.8	6.01089	7.49662	6.54092	9.40126	-0.678373	3.41262	1.06009	2.58817	+	+	+	-	-
syc0946-m_at	Synpcc7942_0586	syc0937_d		hypothetical protein	0.901596	1.47589	-0.296675	0.481614	1.88591	0.588241	-1.59617	1.05973	0.777986	0.75945	-	-	-	-	-
syc0947-m_at	Synpcc7942_0585	syc0938_d		protease	0.493722	3.87398	2.33634	1.83649	0.836697	4.80819	0.27882	2.60465	0.289861	2.87961	+	-	-	-	-
syc0948-m_at	Synpcc7942_0584	syc0939_d	rpiA, cbbI, ppi	ribose 5-phosphate isomerase	10.5369	11.3966	8.83753	9.79227	10.2475	9.19202	-0.876282	4.5191	3.00484	6.12512	+	+	+	+	+
syc0949-h_at	Synpcc7942_0583	syc0940_c	chlI	Magnesium protoporphyrin IX chelatase subunit I	6.20505	6.964	5.36916	5.2985	6.44697	6.39428	-0.275742	1.76477	1.6251	1.507	+	+	+	-	-
syc0950-m_at	Synpcc7942_0582	syc0941_d		hypothetical protein	2.94745	4.05731	0.719135	1.9157	3.66208	0.632939	-5.61605	1.35629	-0.850403	1.09514	+	-	-	-	-
syc0951-m_at	Synpcc7942_0581	syc0942_d		hypothetical protein	2.196	1.91011	0.0698368	2.04065	5.6848	3.33508	2.05845	2.74127	4.84701	3.94334	-	-	+	-	+
syc0952-m_at	Synpcc7942_0580	syc0943_d	ftsI	penicillin-binding protein	3.85767	8.12711	2.78773	1.71703	4.9595	5.15412	0.128377	4.02593	0.519906	3.21006	+	-	+	+	-
syc0953-h_at	Synpcc7942_0579	syc0944_c	sqdX	sulfolipid sulfoquinovosyldiacylglycerol biosynthesis protein	14.0392	10.6875	14.5297	8.59971	13.1566	9.45226	3.6434	4.94354	4.6903	4.56968	+	+	+	+	+
syc0954-h_at	Synpcc7942_0578	syc0945_c	sqdB	sulfolipid biosynthesis protein	5.94289	13.3493	5.58787	11.4486	5.11793	11.5908	1.85016	4.9117	1.98753	5.30822	+	+	+	+	+
syc0955-h_at	Synpcc7942_0577	syc0946_c		hypothetical protein	3.57558	14.2906	5.37559	15.7026	4.78644	15.3109	2.2793	7.80476	2.77592	8.98101	+	+	+	+	+
syc0956-h_at	Synpcc7942_0576	syc0947_c	thiG	thiamine biosynthesis protein ThiG	1.69488	2.88097	0.466545	1.7584	2.7278	2.92201	-0.550897	1.30402	0.689842	2.83039	-	-	-	-	-
syc0957-m_at	Synpcc7942_0575	syc0948_d			6.90125	10.6854	5.32437	6.23473	8.19652	11.0454	2.15627	3.06501	2.4814	3.27711	+	+	+	-	-
syc0958-h_at	Synpcc7942_0574	syc0949_c		hypothetical protein	1.50135	4.32972	0.195239	1.07075	2.17818	1.64881	-1.22788	2.87606	-0.777853	0.378349	+	-	-	-	-
syc0959-m_at	Synpcc7942_0572	syc0950_d		hypothetical protein	0.0370401	1.51793	0.745151	0.622105	3.50159	1.13674	1.47047	1.2126	2.79055	1.80598	-	-	-	-	-
syc0960-m_at	Synpcc7942_0571	syc0951_d		sugar transporter glycoside/pentoside/hexuronide:cation symporter, GPH family	2.43737	2.99303	1.56282	1.98282	5.12673	5.39636	0.695835	1.59229	1.79241	2.88426	-	-	+	-	-
syc0961-m_at	Synpcc7942_0570	syc0952_d	dnaE	DNA polymerase III alpha subunit [Contains: Ssp dnaE intein]	1.54504	2.43321	0.609171	1.56511	2.27452	-0.0888842	-1.5835	1.25838	1.83034	2.78252	-	-	-	-	-
syc0962-m_at	Synpcc7942_0569	syc0953_d	rpoD4	group2 RNA polymerase sigma factor RpoD4	6.8884	8.22821	5.39234	6.10822	7.44523	7.38582	3.14188	1.60543	2.05672	0.450787	+	+	+	-	-
syc0963-m_at	Synpcc7942_0568	syc0954_d	codA	cytosine deaminase	8.24513	7.4638	8.13359	5.55096	10.0615	7.34769	-2.5881	3.56055	4.38473	3.94068	+	+	+	-	+
syc0964-m_at	Synpcc7942_0567	syc0955_d		hypothetical protein	3.45645	7.3273	2.84067	3.47766	4.03267	5.34764	-0.796787	1.04386	0.359208	1.73996	+	-	+	-	-
syc0965-h_at	Synpcc7942_0566	syc0956_c		hypothetical protein	4.05398	9.20663	1.51349	2.64446	4.83348	8.10255	1.7753	7.60787	3.33792	8.17815	+	-	+	+	+
syc0966-h_at	Synpcc7942_0565	syc0957_c		hypothetical protein	4.5801	8.84307	1.0492	0.253551	5.75259	7.48484	2.54183	4.21372	2.31267	4.2467	+	-	+	+	+
syc0967-h_at	Synpcc7942_0564	syc0958_c		ATP-binding protein of ABC transporter	3.74923	3.10078	2.99563	5.3892	5.05997	0.0110303	-1.12493	0.339878	-0.45888	0.463555	+	-	+	-	-
syc0968-m_at	Synpcc7942_0563	syc0959_d	uvrB	excinuclease ABC subunit B	2.67843	4.72392	-0.131134	0.588003	4.91159	2.55086	0.307566	2.16204	2.3748	2.79567	+	-	+	-	-
syc0969-h_at	Synpcc7942_0562	syc0960_c		hypothetical protein	9.47762	12.884	6.93352	0.533947	11.9855	11.5722	0.629665	7.1855	2.55144	8.03581	+	+	+	+	+
syc0970-h_at	Synpcc7942_0561	syc0961_c		hypothetical protein	11.9728	12.8461	5.88711	3.41742	11.9842	10.4523	-1.03962	1.876	1.80491	0.70697	+	+	+	-	-
syc0971-m_at	Synpcc7942_0560	syc0962_d		ATP-binding protein of ABC transporter	6.62349	8.36165	2.76572	1.63059	8.41966	5.48626	0.58327	5.82748	4.02031	6.47093	+	-	+	+	+
syc0972-m_at	Synpcc7942_0559	syc0963_d	hsp33	33 kDa chaperonin	8.40557	5.09574	0.736805	3.27603	9.26924	1.97653	0.503023	0.960245	1.081	0.805467	+	-	+	-	-
syc0973-h_at	Synpcc7942_0558	syc0964_c		hypothetical protein	5.39832	7.4805	1.69904	1.72574	5.95236	6.20886	1.33098	2.47041	2.89316	4.69354	+	-	+	-	+
syc0974-m_at	Synpcc7942_0556	syc0965_d	srrB	two-component response regulator OmpR family	2.64357	1.73312	2.82803	3.65482	0.455208	0.8562	0.53865	0.635667	0.998932	0.989982	-	-	-	-	-
syc0975-h_at	Synpcc7942_0555	syc0966_c		zinc metalloprotease	1.92108	5.76626	0.790548	3.70764	3.24132	3.79486	-6.32069	3.829	-0.212718	3.55287	+	-	+	+	+
syc0976-h_at	Synpcc7942_0554	syc0967_c		probable GTP binding protein	16.7835	16.7907	14.6548	13.5148	18.3807	14.7264	5.94205	9.8574	13.2827	13.2306	+	+	+	+	+
syc0977-m_at	Synpcc7942_0553	syc0968_d		hypothetical protein	2.16785	3.13629	-0.146307	1.311	3.03011	0.666361	-0.300754	1.13869	-0.194116	0.831152	-	-	-	-	-
syc0978-h_at	Synpcc7942_0552	syc0969_c	nfrC	UDP-N-acetylglucosamine 2-epimerase	4.92558	3.93264	4.16549	3.22723	4.87807	3.13445	-0.0775123	1.13537	0.748937	1.94295	+	+	+	-	-
syc0979-h_at	Synpcc7942_0551	syc0970_c		hypothetical protein	3.47918	5.59714	1.21551	2.49374	4.79755	8.99374	2.47951	3.04549	2.60849	2.60895	+	-	+	-	-
syc0980-h_at	Synpcc7942_0550	syc0971_c		hypothetical protein	2.49277	6.27366	1.85339	0.703605	4.75287	5.42569	0.900201	4.6316	2.77465	5.95749	+	-	+	+	+
syc0981-h_at	Synpcc7942_0549	syc0972_c		hypothetical protein	3.99314	2.29957	2.47902	5.64366	4.80217	0.356113	1.91561	2.41885	4.28835	3.41772	+	-	+	-	+
syc0982-m_at	Synpcc7942_0548	syc0973_d		hypothetical protein	3.5024	5.06657	1.69381	1.25293	4.81001	2.23625	2.21538	3.84843	3.98201	4.45028	+	-	+	+	+
syc0983-m_at	Synpcc7942_0547	syc0974_d			5.62894	8.85169	3.94788	2.62936	6.23033	7.3477	-4.77462	3.27287	1.17793	3.51306	+	+	+	-	+
syc0984-h_at	Synpcc7942_0546	syc0975_c	nhaS4	Na+/H+ antiporter	2.77012	2.87974	2.95923	4.51595	3.74689	2.05052	-0.237936	1.11291	1.94219	1.65287	-	-	-	-	-
syc0985-h_at	Synpcc7942_0545	syc0976_c		hypothetical protein	4.99114	10.4905	4.00158	7.54152	4.94456	8.84604	2.00941	5.04184	0.377941	2.47932	+	+	+	+	-
syc0986-h_at	Synpcc7942_0544	syc0977_c		hypothetical protein	8.35139	31.2165	7.44762	26.733	8.66443	28.0934	1.69831	11.8886	3.23122	12.0609	+	+	+	+	+
syc0987-m_at	Synpcc7942_0543	syc0978_d		hypothetical protein	0.775398	1.22721	4.49671	6.6488	0.0299455	3.5532	-0.790767	4.25602	-0.30816	2.42297	-	+	-	+	-
syc0988-h_at	Synpcc7942_0542	syc0979_c	lipA	lipoic acid synthetase	11.4496	12.9673	1.31902	8.87245	10.5286	10.2084	-1.54493	2.58869	3.14536	5.85978	+	-	+	-	+
syc0989-h_at	Synpcc7942_0541	syc0980_c		hypothetical protein	0.0868066	0.887949	0.246774	2.37577	0.601662	0.454489	0.412795	0.599041	0.864354	0.459006	-	-	-	-	-
syc0990-h_at	Synpcc7942_0540	syc0981_c		hypothetical protein	-0.196268	2.78705	1.24708	4.47096	0.362945	0.171541	0.0339647	2.92555	1.85423	3.85379	-	-	-	-	+
syc0991-h_at	Synpcc7942_0539	syc0982_c		hypothetical protein	2.34189	7.51314	1.1606	3.22684	2.83252	4.3998	-4.68245	4.02841	-1.36931	2.07769	+	-	+	+	-
syc0992-h_at	Synpcc7942_0538	syc0983_c	tktA, cbbT	transketolase	4.55548	8.28861	4.61872	5.55413	4.47474	6.62716	0.0985296	0.659647	1.94726	1.37796	+	+	+	-	-
syc0993-h_at	Synpcc7942_0537	syc0984_c	fabF, fabJ	3-oxoacyl-[acyl-carrier-protein] synthase II	12.848	11.4455	9.14126	7.53987	13.5205	9.74683	2.21539	5.34173	6.73146	7.57406	+	+	+	+	+
syc0994-h_at	Synpcc7942_0536	syc0985_c	acpP	acyl carrier protein	8.25554	11.9915	7.47466	9.26113	9.18998	10.0827	1.93758	4.90921	6.28612	10.2963	+	+	+	+	+
syc0995-m_at	Synpcc7942_0535	syc0986_d	psaC	photosystem I reaction center subunit VII	3.75845	6.80088	7.70597	4.56405	5.4405	7.02477	1.20134	0.99003	1.18052	1.64513	+	+	+	-	-
syc0996-m_at	Synpcc7942_0534	syc0987_d	glmS	L-glutamine:D-fructose-6-P amidotransferase	7.58277	8.0834	6.46635	6.02775	8.50596	6.22271	-0.130537	3.23692	1.31393	2.14812	+	+	+	-	-
syc0997-m_at	Synpcc7942_0533	syc0988_d		hypothetical protein	2.33206	10.7844	3.00619	7.24951	2.906	6.63646	0.696068	8.79384	4.62023	10.2101	+	+	+	+	+
syc0998-m_at	Synpcc7942_0532	syc0989_d		hypothetical protein	1.95049	8.30656	1.34898	4.50129	3.51208	5.2428	0.478935	6.68959	3.42021	7.43443	+	+	+	+	+
syc0999-h_at	Synpcc7942_0531	syc0990_c		hypothetical protein	1.7421	5.39215	0.831613	0.665071	0.421801	0.074977	0.754302	2.95287	1.09569	3.34777	+	-	-	-	+
syc1000-h_at	Synpcc7942_0530	syc0991_c		hypothetical protein	2.73751	3.40044	1.99442	1.90837	4.21658	3.68184	0.330183	0.974193	1.19907	0.742324	+	-	+	-	-
syc1001-h_at	Synpcc7942_0529	syc0992_c	nagB, devB	6-phosphogluconolactonase	2.08495	0.983017	1.30023	4.56735	3.18508	-0.0812059	-0.516997	0.283082	0.251719	0.311282	-	-	-	-	-
syc1002-m_at	Synpcc7942_0528	syc0993_d			0.646114	2.65826	0.00581126	0.779251	3.16812	5.76798	0.110137	2.24549	0.0992019	1.61514	-	-	-	-	-
syc1003-m_at	Synpcc7942_0527	syc0994_d			1.68988	1.71351	1.42104	2.2573	1.65805	1.29379	-0.440918	1.83822	0.716817	3.0309	-	-	-	-	-
syc1004-h_at	Synpcc7942_0526	syc0995_c	lacF	permease protein of sugar ABC transporter	7.07455	16.8165	4.94712	11.2247	7.67495	15.1144	-0.320183	5.07176	-0.893109	3.70365	+	+	+	+	+
syc1005-m_at	Synpcc7942_0525	syc0996_d		hypothetical protein	3.21011	4.61161	1.63967	2.28019	3.03312	1.90116	-0.153415	2.53422	1.75381	3.25001	+	-	-	-	-
syc1006-m_at	Synpcc7942_0524	syc0997_d			-0.257578	2.84915	0.119631	0.0515185	1.15439	-0.310499	-1.63399	2.8635	1.34103	2.63263	-	-	-	-	-
syc1007-m_at	Synpcc7942_0523	syc0998_d		hypothetical protein	9.36627	12.7039	6.77139	4.77777	9.81315	10.8595	3.29872	5.61151	5.07702	8.10858	+	+	+	+	+
syc1008-h_at	Synpcc7942_0521	syc0999_c		hypothetical protein	3.83161	9.05775	3.05525	6.14905	4.82605	7.13035	-0.634926	6.32654	1.16798	6.59251	+	+	+	+	+
syc1009-h_at	Synpcc7942_0520	syc1000_c		hypothetical protein	4.73267	13.4797	4.12871	9.67582	5.41781	12.8465	1.44204	8.4062	3.65564	11.1284	+	+	+	+	+
syc1010-h_at	Synpcc7942_0519	syc1001_c		hypothetical protein	2.52746	8.46198	0.491591	1.4115	3.02689	3.60056	0.0614159	3.79545	1.1298	4.05341	+	-	+	+	+
syc1011-h_at	Synpcc7942_0518	syc1002_c		hypothetical protein	8.49318	8.44944	6.77083	6.0649	9.9595	6.67467	0.0682777	3.26067	-0.26655	2.92096	+	+	+	-	-
syc1012-m_at	Synpcc7942_0517	syc1003_d	recJ	single-strand-DNA-specific exonuclease RecJ	-0.200791	0.870508	-0.256379	4.22695	0.752491	0.98844	-1.28017	0.272273	0.632855	0.441226	-	-	-	-	-
syc1013-m_at	Synpcc7942_0516	syc1004_d	ctpB	carboxyl-terminal protease	1.86783	3.27067	0.75147	0.991778	0.521446	2.82509	0.619828	1.04658	0.427935	0.455405	-	-	-	-	-
syc1014-m_at	Synpcc7942_0515	syc1005_d		hypothetical protein	5.75769	6.96846	3.94142	3.79403	5.6639	1.76998	1.26221	3.76988	0.71182	3.64587	+	+	+	+	+
syc1015-m_at	Synpcc7942_0514	syc1006_d		hypothetical protein	4.11397	14.0276	3.14111	7.18628	1.14323	6.60199	2.09252	6.20264	2.2631	7.08521	+	+	+	+	+
syc1016-m_at	Synpcc7942_0513	syc1007_d		ATP-binding protein of ABC transporter	10.8639	7.67706	8.20507	4.74719	13.1443	6.33152	4.57517	4.98236	7.72198	4.86615	+	+	+	+	+
syc1017-m_at	Synpcc7942_0512	syc1008_d	ycf84	hypothetical protein YCF84	13.1155	7.04802	6.67287	1.81724	13.7813	3.35892	4.59406	3.28897	7.53469	4.92179	+	+	+	+	+
syc1018-m_at	Synpcc7942_0511	syc1009_d	ccsA	c-type cytochrome synthesis protein	3.12812	5.40185	-0.00865607	0.707278	3.1423	1.06904	0.421035	0.871815	0.188128	1.71433	+	-	-	-	-
syc1019-m_at	Synpcc7942_0510	syc1010_d		hydrolase, haloacid dehalogenase-like	7.53829	6.46187	6.4427	5.19307	7.92008	5.18904	2.22698	4.61915	2.48576	3.09161	+	+	+	+	-
syc1020-h_at	Synpcc7942_0509	syc1011_c		hypothetical protein	5.17398	2.76977	-0.120205	1.07421	6.68053	0.473201	-1.68771	1.26679	1.08583	1.4873	+	-	+	-	-
syc1021-h_at	Synpcc7942_0508	syc1012_c		hypothetical protein	32.3694	26.18	29.8078	20.1982	35.6927	24.5033	-0.400511	14.9927	7.81141	14.3456	+	+	+	+	+
syc1022-h_at	Synpcc7942_0507	syc1013_c	rrf	ribosome recycling factor	14.2441	13.1352	10.5173	8.47161	14.7197	11.2721	2.48444	5.61702	5.43658	6.77725	+	+	+	+	+
syc1023-h_at	Synpcc7942_0506	syc1014_c	pyrH	hypothetical protein	11.7596	11.8555	9.98937	9.79401	12.3295	11.3659	3.48364	5.73281	6.59436	8.55057	+	+	+	+	+
syc1024-m_at	Synpcc7942_0505	syc1015_d	fbpI, glpX	fructose-1,6-/sedoheptulose-1,7-bisphosphatase	6.13879	13.9255	6.06146	12.2568	5.58304	12.5708	0.0483467	3.15216	0.839352	2.90335	+	+	+	-	-
syc1025-m_at	Synpcc7942_0504	syc1016_d	hemA	glutamyl-tRNA reductase	4.10337	7.08712	3.73114	3.52997	5.99832	8.01006	2.12032	3.71905	1.87258	3.25704	+	-	+	+	-
syc1026-m_at	Synpcc7942_0503	syc1017_d		hypothetical protein	5.47183	8.55687	6.21484	5.62788	9.16026	9.58421	2.72626	6.73635	4.80354	7.39118	+	+	+	+	+
syc1027-m_at	Synpcc7942_0502	syc1018_d		hypothetical protein	2.35708	5.9005	0.768238	3.64283	4.48946	4.77685	-3.34421	3.46852	-1.84876	3.99954	+	-	+	-	+
syc1028-m_at	Synpcc7942_0501	syc1019_d		hypothetical protein	1.90198	1.94531	0.83043	3.76302	1.7098	0.758475	-1.03731	0.916356	1.63993	1.12312	-	-	-	-	-
syc1029-m_at	Synpcc7942_0500	syc1020_d			3.00272	4.82973	0.328487	2.09905	3.48836	2.58726	-0.176244	2.15349	1.97791	3.83731	+	-	-	-	+
syc1030-m_at	Synpcc7942_0499	syc1021_d		hypothetical protein	2.36896	2.08233	2.73673	1.85218	4.94175	5.1965	0.0403839	0.553074	0.915403	1.60237	-	-	+	-	-
syc1031-h_at	Synpcc7942_0498	syc1022_c		mannose-1-phosphate guanyltransferase	0.985594	2.52176	1.11046	1.66578	3.74089	0.667447	-3.27378	0.465816	0.489649	0.571831	-	-	-	-	-
syc1032-m_at	Synpcc7942_0497	syc1023_d		hypothetical protein	1.72465	0.194829	0.738842	1.91193	1.93931	4.72841	0.00901306	0.915105	1.53658	2.26292	-	-	-	-	-
syc1033-m_at	Synpcc7942_0496	syc1024_d		hypothetical protein	1.577	1.68093	0.184471	2.94372	0.168195	3.15023	1.37235	2.18671	3.26165	3.71668	-	-	-	-	+
syc1034-m_at	Synpcc7942_0495	syc1025_d			1.04758	0.657109	5.12259	3.08183	0.198342	4.3498	0.481421	0.287001	0.565748	0.263622	-	-	-	-	-
syc1035-m_at	Synpcc7942_0494	syc1026_d		hypothetical protein	-0.243555	0.317411	4.22023	2.5173	1.19987	2.10721	1.87868	0.502424	2.50877	0.700132	-	-	-	-	-
syc1036-h_at	Synpcc7942_0493	syc1027_c		hypothetical protein	1.01488	2.44108	0.149094	2.19187	3.8374	2.85776	-1.63125	0.34284	1.64077	2.71546	-	-	-	-	-
syc1037-m_at	Synpcc7942_0492	syc1028_d		hypothetical protein	9.86851	7.766	5.12782	3.32377	9.86925	5.24227	3.33933	5.42892	6.99267	6.42348	+	+	+	+	+
syc1038-h_at	Synpcc7942_0490	syc1029_c		hypothetical protein	0.738554	0.37706	0.796323	1.55041	2.1929	1.14972	0.896416	1.39449	2.07562	2.05016	-	-	-	-	-
syc1039-m_at	Synpcc7942_0489	syc1030_d		aldehyde dehydrogenase	10.3586	3.23462	0.77885	5.43854	10.5109	1.09922	-0.950059	0.306148	0.438472	0.142175	+	-	+	-	-
syc1040-h_at	Synpcc7942_0488	syc1031_c		hypothetical protein	2.90535	3.97812	0.258902	0.258664	4.47969	1.88618	-0.965019	0.450991	1.49367	-0.0561156	+	-	+	-	-
syc1041-m_at	Synpcc7942_0487	syc1032_d	lepB	signal peptidase I	3.78729	6.66868	1.69179	0.0568956	4.22051	3.2043	2.21746	5.98101	3.545	7.25826	+	-	+	+	+
syc1042-h_at	Synpcc7942_0486	syc1033_c	pyrC	dihydroorotase	3.42714	4.55035	2.94012	3.42006	2.34712	3.57231	-0.668075	2.6292	0.706485	2.69683	+	-	+	-	-
syc1043-h_at	Synpcc7942_0485	syc1034_c	gpmB, cobC	phosphoglycerate mutase	8.38045	6.3121	7.60506	5.66879	8.69196	5.6474	0.487977	3.09617	0.202569	2.28415	+	+	+	-	-
syc1044-m_at	Synpcc7942_0484	syc1035_d		hypothetical protein	6.45198	11.9371	5.56484	10.4174	6.53688	10.3836	0.53115	4.14996	2.7539	6.2791	+	+	+	+	+
syc1045-m_at	Synpcc7942_0483	syc1036_d			17.9055	8.46141	9.49752	3.64911	18.9201	7.43884	4.74827	4.10857	6.1006	3.99612	+	+	+	+	+
syc1046-m_at	Synpcc7942_0482	syc1037_d		penicillin-binding protein	15.3108	15.6623	8.20483	2.98051	16.8081	13.9783	5.00517	7.09232	4.12691	6.94038	+	+	+	+	+
syc1047-h_at	Synpcc7942_0481	syc1038_c		protease	3.58206	15.4246	0.79345	1.42404	4.72077	14.6988	1.41257	6.51339	1.76501	6.36527	+	-	+	+	+
syc1048-h_at	Synpcc7942_0480	syc1039_c		two-component hybrid sensor and regulator	1.43373	3.74653	0.404199	0.0501407	4.06736	6.89598	1.51828	2.3094	2.14163	1.34461	+	-	+	-	-
syc1049-m_at	Synpcc7942_0479	syc1040_d		GTP-binding protein	7.62451	7.95449	2.84034	0.81283	10.3438	6.35166	-0.660541	2.41948	-0.375993	1.746	+	-	+	-	-
syc1050-m_at	Synpcc7942_0478	syc1041_d		signal peptidase I	4.52351	6.6602	2.73721	1.87506	5.25121	6.18851	0.298933	2.7035	2.45301	3.99797	+	-	+	-	+
syc1051-m_at	Synpcc7942_0477	syc1042_d	ycf19	hypothetical protein YCF19	1.37556	0.316473	2.57658	5.05637	0.079087	3.41068	0.803446	1.92167	2.40678	4.08366	-	-	-	-	+
syc1052-h_at	Synpcc7942_0476	syc1043_c		hypothetical protein	4.73907	5.86139	1.0849	2.1358	5.52456	3.28741	1.31376	4.85262	3.59886	5.71402	+	-	+	+	+
syc1053-m_at	Synpcc7942_0475	syc1044_d	petN	cytochrome b6-f complex subunit VIII	5.92614	9.27329	1.9607	0.313956	6.09279	4.64991	4.19838	5.65592	6.62326	8.03617	+	-	+	+	+
syc1054-h_at	Synpcc7942_0473	syc1045_c		similar to xenobiotic reductase	7.06356	2.81177	0.133087	2.56798	8.11644	0.24454	-0.898435	0.300006	1.21445	0.0943921	+	-	+	-	-
syc1055-h_at	Synpcc7942_0472	syc1046_c		hypothetical protein	3.60969	6.09825	-0.0724304	2.17741	4.85266	2.20119	0.955819	2.99126	2.62498	3.67857	+	-	+	-	+
syc1056-h_at	Synpcc7942_0471	syc1047_c	lacG	permease protein of sugar ABC transporter	13.659	6.81128	10.007	4.32726	14.131	5.58334	2.64104	3.55145	5.15751	3.9726	+	+	+	-	+
syc1057-h_at	Synpcc7942_0470	syc1048_c			6.04348	5.06554	1.66628	0.588959	6.63491	4.67478	2.11514	2.04203	2.05248	1.39266	+	-	+	-	-
syc1059-m_at	Synpcc7942_0469	syc1049_d	yibO, pgm	phosphoglycerate mutase	3.2101	6.55306	2.92794	2.70049	2.74585	1.94206	0.810204	1.94649	1.69635	2.77576	+	-	-	-	-
syc1060-m_at	Synpcc7942_0468	syc1050_d	ycf47, secG	protein-export membrane protein preprotein translocase SecG subunit	4.94816	5.68389	1.02081	1.20086	5.14847	3.00989	3.01301	4.32382	3.27887	4.88336	+	-	+	+	+
syc1061-m_at	Synpcc7942_0467	syc1051_d		hypothetical protein	10.1438	14.5275	7.40671	3.2718	10.864	12.5224	6.06787	10.0019	7.99259	11.6216	+	+	+	+	+
syc1062-h_at	Synpcc7942_0466	syc1052_c		UDP-glucose-beta-D-glucan glucosyltransferase	5.4908	9.70007	5.60083	5.29611	3.77595	4.90392	-1.8932	3.06573	-0.9981	3.1516	+	+	+	-	-
syc1063-m_at	Synpcc7942_0465	syc1053_d		hypothetical protein	2.80079	3.329	0.707838	2.39224	0.101265	8.28177	0.581245	1.29876	1.32105	1.52196	-	-	-	-	-
syc1064-m_at	Synpcc7942_0464	syc1054_d		hypothetical protein	7.8407	13.8371	6.82078	10.6139	7.89606	8.77234	0.953316	3.96332	3.0475	7.45158	+	+	+	+	+
syc1065-m_at	Synpcc7942_0463	syc1055_d		low molecular weight phosphotyrosine protein phosphatase	12.1602	9.44485	11.281	7.42218	12.6969	8.15225	-1.44362	2.91747	3.05898	4.44877	+	+	+	-	+
syc1066-m_at	Synpcc7942_0462	syc1056_d		hypothetical protein	12.0278	12.8744	12.6188	10.1926	14.3993	13.3891	5.77553	8.61433	8.89644	9.51642	+	+	+	+	+
syc1067-m_at	Synpcc7942_0461	syc1057_d			3.47567	8.78183	1.52496	0.770564	4.74797	6.85598	1.96661	7.26083	3.53802	7.85945	+	-	+	+	+
syc1068-m_at	Synpcc7942_0460	syc1058_d		putative acetyltransferase	0.570884	1.96336	-0.285015	0.698807	2.94195	2.48736	-2.59953	2.27193	1.92058	3.1458	-	-	-	-	-
syc1069-m_at	Synpcc7942_0459	syc1059_d		glutathione-dependent formaldehyde dehydrogenase	7.34958	9.53222	5.03246	4.57648	8.86338	8.11881	-1.24432	2.77654	2.23208	4.55134	+	+	+	-	+
syc1070-m_at	Synpcc7942_0458	syc1060_d		putative esterase	8.57139	10.4498	6.57844	5.49175	10.0877	10.2738	-0.0320323	5.38265	4.59385	6.67464	+	+	+	+	+
syc1071-h_at	Synpcc7942_0457	syc1061_c			5.14291	24.4644	3.70287	13.4528	5.52127	21.8434	2.74572	19.1701	4.391	21.6784	+	+	+	+	+
syc1072-h_at	Synpcc7942_0456	syc1062_c	psbK	photosystem II PsbK protein	1.55126	8.02771	2.03082	4.99952	3.55681	6.549	1.30165	4.2367	2.95929	7.23629	+	+	+	+	+
syc1073-h_at	Synpcc7942_0455	syc1063_c	tgt	tRNA-guanine transglycosylase	6.57858	3.68101	5.64122	2.41906	8.67031	3.44852	-2.44878	1.00853	1.23508	1.65405	+	+	+	-	-
syc1074-m_at	Synpcc7942_0454	syc1064_d	cobS	probable cobalamin [5'-phosphate] synthase	1.00627	1.35827	0.425149	0.0808236	0.372132	0.180504	-1.24421	0.721892	0.25136	0.597858	-	-	-	-	-
syc1075-h_at	Synpcc7942_0453	syc1065_c		two-component sensor histidine kinase	4.19678	3.89905	2.60002	1.04568	6.84225	2.45897	2.53642	3.78465	4.90155	3.55465	+	-	+	+	+
syc1076-m_at	Synpcc7942_0452	syc1066_d		conserved hypothetical protein	0.445221	3.16735	0.65067	0.091721	3.73588	3.75526	0.171904	0.883695	1.09941	2.49586	-	-	+	-	-
syc1077-h_at	Synpcc7942_0451	syc1067_c		esterase	3.13395	3.45692	-0.113406	0.52417	3.84645	1.05928	-1.03701	1.49312	1.18464	2.36277	+	-	-	-	-
syc1078-m_at	Synpcc7942_0450	syc1068_d	nifU	putative NifU-like protein	0.774434	0.711722	5.4528	6.38509	1.72643	4.13291	0.62619	0.0823459	2.11707	0.943052	-	-	-	-	-
syc1079-m_at	Synpcc7942_0449	syc1069_d	serS	seryl-tRNA synthetase	8.27261	7.66493	7.95857	6.62924	8.76084	7.10565	1.68797	3.66146	2.54383	3.75476	+	+	+	-	+
syc1080-m_at	Synpcc7942_0448	syc1070_d		hypothetical protein	0.0868035	0.0345461	3.17716	5.5835	0.591655	2.94393	-0.121007	0.29784	1.35516	1.26185	-	-	-	-	-
syc1081-m_at	Synpcc7942_0447	syc1071_d	nth	DNA-(apurinic or apyrimidinic site) lyase	3.50167	5.80128	2.44622	1.83653	4.9419	5.0328	-1.92065	2.76893	2.47658	4.81628	+	-	+	-	+
syc1082-m_at	Synpcc7942_0446	syc1072_d	rps14	30S ribosomal protein S14	7.64383	16.5941	5.70232	9.98796	8.31137	12.7956	-0.0785926	4.78325	0.660908	5.97889	+	+	+	+	+
syc1083-m_at	Synpcc7942_0445	syc1073_d	oppC	probable oligopeptides ABC transporter permease protein	2.75155	6.07189	1.64651	2.8915	3.91758	3.93426	-2.07837	0.89588	-0.484884	1.81918	+	-	+	-	-
syc1084-m_at	Synpcc7942_0444	syc1074_d			0.282883	1.24077	-0.0245716	0.921055	10.1583	1.2606	0.867833	1.19097	0.851552	1.10894	-	-	-	-	-
syc1085-m_at	Synpcc7942_0443	syc1075_d		hypothetical protein	0.188237	1.95025	-0.0246139	1.42559	1.50288	1.70184	0.162863	1.83682	0.151638	1.6645	-	-	-	-	-
syc1086-h_at	Synpcc7942_0442	syc1076_c	amt1	ammonium/methylammonium permease	3.99756	10.6568	6.36098	11.3245	0.392394	7.82278	0.0948557	1.43439	0.286997	2.13338	+	+	+	-	-
syc1087-h_at	Synpcc7942_0441	syc1077_c	purE	phosphoribosylaminoimidazole carboxylase	4.98211	7.7516	4.42189	6.87423	5.18461	7.23138	1.77137	4.71356	2.43132	5.0181	+	+	+	+	+
syc1088-m_at	Synpcc7942_0440	syc1078_d	nagA	N-acetylglucosamine-6-phosphate deacetylase	3.03077	5.25725	1.938	3.26859	3.07656	3.41015	-0.273869	4.19175	2.23082	3.80416	+	-	+	+	+
syc1089-m_at	Synpcc7942_0439	syc1079_d	chlM	S-adenosylmethionine--Mg-protoporphyrin IX methyltransferase	13.0194	12.103	9.20717	8.16762	12.8066	10.469	5.69794	8.33609	8.91967	9.91312	+	+	+	+	+
syc1090-h_at	Synpcc7942_0437	syc1080_c		putative glutathione peroxidase	2.85575	11.4843	-0.787225	0.386414	5.33144	10.7039	-2.01977	5.8528	1.31967	7.36508	+	-	+	+	+
syc1091-h_at	Synpcc7942_0436	syc1081_c		hypothetical protein	3.48215	7.12811	0.853175	0.705624	5.6976	4.40771	-11.2132	4.07499	-1.40372	3.91258	+	-	+	+	+
syc1092-h_at	Synpcc7942_0435	syc1082_c		hypothetical protein	4.57624	17.0633	2.64417	4.56575	5.22292	13.0308	-2.72521	4.56918	0.130787	7.03303	+	+	+	+	+
syc1093-h_at	Synpcc7942_0434	syc1083_c		hypothetical protein	1.41155	3.30481	0.428886	1.53492	2.06027	1.8023	-1.24708	0.0879793	-0.191285	0.797821	-	-	-	-	-
syc1094-h_at	Synpcc7942_0433	syc1084_c			4.28226	7.58927	5.18267	6.7625	5.67027	8.21096	2.03617	3.01027	2.76106	4.13681	+	+	+	-	+
syc1095-h_at	Synpcc7942_0432	syc1085_c		hypothetical protein	1.30097	5.10131	0.723028	2.42266	4.13359	6.32243	0.267696	5.06134	3.14778	5.39767	+	-	+	+	+
syc1096-h_at	Synpcc7942_0431	syc1086_c		hypothetical protein	0.147892	2.38068	0.917633	7.81898	2.78732	2.06094	-0.428866	1.41278	2.12703	3.38414	-	-	-	-	+
syc1097-h_at	Synpcc7942_0430	syc1087_c	dxs	1-deoxyxylulose-5-phosphate synthase	2.55665	1.33961	2.77519	4.02075	3.43163	0.927216	1.16899	1.18365	1.93726	1.70066	-	-	-	-	-
syc1098-m_at	Synpcc7942_0429	syc1088_d			5.56016	12.3122	2.42979	2.15972	4.47922	10.4913	1.47826	0.674527	0.200545	2.25467	+	-	+	-	-
syc1099-m_at	Synpcc7942_0428	syc1089_d	leuA	2-isopropylmalate synthase	2.11561	2.6392	-0.316263	1.56692	3.86097	0.43038	0.39932	1.85798	1.86889	2.16976	-	-	-	-	-
syc1100-m_at	Synpcc7942_0427	syc1090_d		ATP-binding protein of ABC transporter	5.3609	4.04391	-0.279137	1.8499	5.46436	1.85864	0.696784	2.22312	2.56201	2.69924	+	-	+	-	-
syc1101-m_at	Synpcc7942_0426	syc1091_d		hypothetical protein	2.239	4.24617	1.31173	1.96286	2.6176	3.33716	0.645695	3.08227	2.4516	3.42967	+	-	+	-	+
syc1102-m_at	Synpcc7942_0425	syc1092_d		hypothetical protein	1.16489	0.906518	0.570868	5.93872	2.35759	22.1435	0.317158	2.69324	0.570113	3.71299	-	-	-	-	+
syc1103-h_at	Synpcc7942_0424	syc1093_c	psbAI	photosystem II reaction center D1 protein	2.55473	0.986877	0.87355	1.09774	1.60894	1.25797	1.42205	1.35273	0.809755	0.651636	-	-	-	-	-
syc1104-m_at	Synpcc7942_0423	syc1094_d		hypothetical protein	2.84717	2.07386	2.98096	5.29301	0.328327	1.49998	0.0852289	0.457563	1.16742	1.6356	-	+	-	-	-
syc1105-h_at	Synpcc7942_0422	syc1095_c			0.356084	1.70217	0.976081	2.12687	1.50124	1.40946	0.508323	0.124987	0.342398	0.346788	-	-	-	-	-
syc1106-m_at	Synpcc7942_0421	syc1096_d		glutathione S-transferase	1.06352	2.98806	0.712209	1.05853	1.17816	3.88928	0.153317	1.38989	0.106682	2.37567	-	-	+	-	-
syc1108-m_at	Synpcc7942_0420	syc1097_d		hypothetical protein	1.71095	5.07719	-0.152226	1.06503	2.86679	4.29304	1.62245	4.02548	2.08429	4.85463	+	-	+	+	+
syc1109-m_at	Synpcc7942_0419	syc1098_d	bioB	biotin synthetase	8.14717	6.96832	6.33665	5.68004	8.57843	6.01749	1.73766	4.4545	6.13862	5.93986	+	+	+	+	+
syc1111-h_at	Synpcc7942_0418	syc1099_c		hypothetical protein	0.0854659	2.57395	3.26175	4.76092	0.709944	0.626191	0.696274	0.0544804	0.0459871	0.693894	-	-	-	-	-
syc1112-h_at	Synpcc7942_0417	syc1100_c		hypothetical protein	0.133689	1.35002	4.67016	5.32675	0.508209	0.309686	0.60819	0.107569	0.762345	0.221897	-	+	-	-	-
syc1113-h_at	Synpcc7942_0416	syc1101_c		hypothetical protein	0.618743	1.51323	3.92064	6.35	1.87775	1.2776	1.12731	0.374808	1.42636	0.797819	-	+	-	-	-
syc1114-m_at	Synpcc7942_0415	syc1102_d		hypothetical protein	4.69251	4.70584	0.569712	0.0502667	0.614412	0.333777	0.66225	0.323512	0.757009	0.346624	+	-	-	-	-
syc1115-h_at	Synpcc7942_0414	syc1103_c		hypothetical protein	5.10587	10.128	3.40044	5.48061	8.42031	8.54809	2.02614	8.05318	6.58945	8.43005	+	+	+	+	+
syc1116-m_at	Synpcc7942_0413	syc1104_d	ndhL	NADH dehydrogenase subunit NdhL	5.00807	9.27292	0.421832	3.15494	4.46265	6.16606	1.4289	3.82604	2.16612	5.24899	+	-	+	+	+
syc1117-m_at	Synpcc7942_0412	syc1105_d		hypothetical protein	7.04754	9.1384	4.16888	1.54402	7.12022	7.4132	2.28198	4.66397	2.82377	3.79667	+	+	+	+	+
syc1118-m_at	Synpcc7942_0411	syc1106_d	trpA	tryptophan synthase alpha chain	11.5593	6.90718	8.43507	3.98186	12.3859	5.41265	0.562885	2.56267	2.24529	2.80272	+	+	+	-	-
syc1119-m_at	Synpcc7942_0410	syc1107_d		hypothetical protein	3.14476	11.7847	1.30553	2.48584	4.27819	10.8169	2.97966	11.5833	3.82732	12.0704	+	-	+	+	+
syc1120-h_at	Synpcc7942_0408	syc1108_c	trpF	N-(5'-phosphoribosyl) anthranilate isomerase	6.03427	7.21915	1.21613	2.29119	5.9347	3.90046	-0.486812	5.47911	3.97442	5.62901	+	-	+	+	+
syc1121-m_at	Synpcc7942_0407	syc1109_d	psaK, psaK2	photosystem I reaction center subunit X	7.26808	22.6007	9.55695	23.2925	8.07765	24.7015	5.17776	14.1492	4.84438	14.0713	+	+	+	+	+
syc1122-h_at	Synpcc7942_0406	syc1110_c		hypothetical protein	3.78913	4.623	0.648393	0.722914	4.05029	3.65806	2.04173	4.79526	3.85932	4.67506	+	-	+	+	+
syc1123-h_at	Synpcc7942_0405	syc1111_c	holA	DNA polymerase III delta subunit	5.4364	7.3538	1.76638	0.401653	8.67445	4.90207	1.10207	4.30816	4.66711	5.04231	+	-	+	+	+
syc1124-m_at	Synpcc7942_0404	syc1112_d	prfB	peptide chain release factor 2	3.50727	4.03684	1.08114	0.369114	4.73143	0.121571	1.52635	2.93254	3.4195	3.81608	+	-	+	-	+
syc1125-m_at	Synpcc7942_0402	syc1113_d		hypothetical protein	9.61535	11.6963	6.64438	3.89179	12.2022	10.0522	2.57304	7.92171	7.82033	10.2106	+	+	+	+	+
syc1126-m_at	Synpcc7942_0401	syc1114_d	dgkA	diacylglycerol kinase	2.5092	0.971745	2.40361	2.49366	5.34772	1.71951	2.6957	2.45938	4.05643	3.56298	-	-	+	-	+
syc1127-m_at	Synpcc7942_0400	syc1115_d	trpG	anthranilate synthase component II	4.92518	6.40064	-0.0740117	0.553306	6.16288	3.86728	1.99801	3.83779	3.27552	4.2147	+	-	+	+	+
syc1128-m_at	Synpcc7942_0399	syc1116_d		hypothetical protein	16.1064	10.1466	12.8857	7.80138	17.2934	9.2807	1.46593	4.63683	2.70893	4.28387	+	+	+	+	+
syc1129-h_at	Synpcc7942_0398	syc1117_c		hypothetical protein	2.02619	4.59117	8.07163	3.76287	2.0758	0.880494	-0.0731266	0.576334	3.76818	1.84141	+	-	-	-	-
syc1130-h_at	Synpcc7942_0397	syc1118_c	lim17	putative neutral invertase	1.82393	3.43181	1.01361	1.32242	2.46228	2.84196	-2.84577	1.20296	1.15546	1.81397	+	-	-	-	-
syc1131-h_at	Synpcc7942_0396	syc1119_c	purH	phosphoribosyl aminoimidazole carboxy formyl formyltransferase/inosinemonophosphate cyclohydrolase (PUR-H(J))	7.964	6.40284	4.36064	1.96718	10.0075	4.69139	3.45392	1.03966	-0.548895	2.02428	+	+	+	-	-
syc1132-h_at	Synpcc7942_0395	syc1120_c		hypothetical protein	1.69017	2.2029	0.725044	0.190732	3.17119	0.813661	0.152604	1.30346	0.86414	2.194	-	-	-	-	-
syc1133-m_at	Synpcc7942_0394	syc1121_d	cdsA	phosphatidate cytidylyltransferase	3.29575	5.41441	2.52595	2.68871	5.02521	4.94006	0.960514	3.37569	2.40724	4.30507	+	-	+	-	+
syc1134-h_at	Synpcc7942_0393	syc1122_c		hypothetical protein	6.65473	10.3028	5.43757	8.18015	7.02389	7.91217	-3.48528	3.90647	2.27957	0.100192	+	+	+	+	-
syc1135-m_at	Synpcc7942_0392	syc1123_d	mltA	probable membrane-bound lytic transglycosylase A	1.98291	3.15782	1.36058	2.52326	2.05158	4.17303	-2.68066	1.83808	-0.896679	0.672154	-	-	+	-	-
syc1136-m_at	Synpcc7942_0391	syc1124_d		hypothetical protein	0.272966	0.575043	0.735555	1.08857	4.05777	2.84387	-0.0523392	0.433508	0.789976	0.0626423	-	-	-	-	-
syc1137-m_at	Synpcc7942_0390	syc1125_d	chrA	chromate transport protein	0.970156	1.49407	0.852036	0.639829	2.47742	2.91847	0.130065	0.903755	1.51484	1.72817	-	-	-	-	-
syc1138-m_at	Synpcc7942_0388	syc1126_d	rfaG	probable glycosyltransferase	4.24994	12.7093	2.4741	3.77369	5.89401	7.88921	1.28335	8.78914	3.481	10.5601	+	-	+	+	+
syc1139-h_at	Synpcc7942_0387	syc1127_c		hypothetical protein	1.91594	4.53745	2.36061	0.739968	2.95342	4.44097	0.54155	3.34881	0.673704	3.11292	+	-	+	-	-
syc1140-h_at	Synpcc7942_0386	syc1128_c		hypothetical protein	6.19625	8.9902	5.61786	3.16696	7.9518	8.63175	2.03358	4.55712	4.70037	6.50354	+	+	+	+	+
syc1141-m_at	Synpcc7942_0385	syc1129_d	chlP	geranylgeranyl hydrogenase	13.6641	16.32	15.9193	14.8894	15.6065	16.7929	3.25839	4.84241	3.63606	5.98705	+	+	+	+	+
syc1142-m_at	Synpcc7942_0384	syc1130_d			12.9859	9.17651	8.49151	4.99284	16.2058	8.53444	1.42159	3.75284	4.84702	3.96566	+	+	+	+	+
syc1143-m_at	Synpcc7942_0383	syc1131_d		hypothetical protein	4.33728	7.93366	3.10517	4.73591	6.33937	9.75668	1.57697	2.82025	0.978938	3.28596	+	+	+	-	-
syc1144-m_at	Synpcc7942_0382	syc1132_d		hypothetical protein	3.92901	11.0667	2.42282	6.71365	6.32866	12.3143	4.47945	7.88367	7.50983	12.9275	+	+	+	+	+
syc1145-m_at	Synpcc7942_0381	syc1133_d		hypothetical protein	4.87749	14.6488	3.77534	10.3962	4.54097	17.739	4.45405	11.9566	5.89124	15.518	+	+	+	+	+
syc1146-h_at	Synpcc7942_0380	syc1134_c		hypothetical protein	8.49038	10.2521	3.27217	0.99251	9.32903	7.59902	1.71899	4.30722	4.75306	6.62875	+	-	+	+	+
syc1147-h_at	Synpcc7942_0379	syc1135_c		hypothetical protein	9.9977	6.46098	2.83373	0.766301	11.1847	4.90289	2.39308	2.80508	3.44432	3.52792	+	-	+	-	+
syc1148-h_at	Synpcc7942_0378	syc1136_c	ycf63	hypothetical protein YCF63 putative ABC transporter permease protein	10.3281	17.7051	7.45071	10.0676	10.6825	17.8579	6.104	12.195	6.89142	12.287	+	+	+	+	+
syc1149-m_at	Synpcc7942_0377	syc1137_d		hypothetical protein	0.866921	0.172729	0.932033	0.790258	2.87964	1.55208	1.51151	1.25126	1.4795	1.09546	-	-	-	-	-
syc1150-m_at	Synpcc7942_0376	syc1138_d	pqqE	putative zinc protease protein	5.08556	13.1873	4.48782	7.08695	6.83284	12.1066	0.0360553	4.67285	2.61095	8.33879	+	+	+	+	+
syc1151-m_at	Synpcc7942_0375	syc1139_d	ymxG	processing protease	2.82208	3.9535	3.86265	3.36359	3.2799	4.52165	0.72827	1.64122	1.73728	2.81401	+	-	+	-	-
syc1152-m_at	Synpcc7942_0373	syc1140_d		hypothetical protein	1.38658	5.65025	-0.0276465	3.50153	2.8138	4.97073	-2.55565	5.35024	2.0181	5.68494	+	-	+	+	+
syc1153-h_at	Synpcc7942_0372	syc1141_c			2.76046	5.51888	0.89979	0.177527	3.28474	4.02606	0.585143	3.61367	2.43837	4.42268	+	-	+	-	+
syc1154-h_at	Synpcc7942_0371	syc1142_c	metA	homoserine O-succinyltransferase	2.01262	1.79574	1.25993	1.17393	4.67099	4.54987	0.0969602	3.53066	2.72653	3.81073	-	-	+	-	+
syc1155-h_at	Synpcc7942_0370	syc1143_c	metY	O-acetylhomoserine (thiol)-lyase	0.580046	2.11635	0.971992	0.368503	3.16525	3.15957	0.498037	0.466991	0.76343	0.10743	-	-	-	-	-
syc1156-h_at	Synpcc7942_0369	syc1144_c		putative flavin-containing monoamine oxidase	2.23205	7.01371	2.60236	5.95514	4.2846	8.60131	0.294862	0.710482	0.981833	2.85236	+	+	+	-	-
syc1157-h_at	Synpcc7942_0368	syc1145_c	xseA	exodeoxyribonuclease VII large subunit	1.8795	3.04669	-0.118967	0.648114	2.28114	2.01004	-2.54518	1.82217	-1.45004	1.11328	-	-	-	-	-
syc1158-m_at	Synpcc7942_0367	syc1146_d		bile acid:Na+ symporter, BASS family	7.688	10.2389	5.03828	7.29448	5.96239	5.10899	1.48037	4.99526	1.77555	4.76231	+	+	+	+	+
syc1159-h_at	Synpcc7942_0366	syc1147_c	ltnT	Sulfate permease-like protein with latent low-affinity nitrate transport activity	4.127	12.924	2.86786	4.59374	7.34798	10.1406	-0.103015	9.45642	3.12277	8.72459	+	+	+	+	+
syc1160-h_at	Synpcc7942_0365	syc1148_c		two-component response regulator	2.2513	3.75231	1.0442	3.01253	3.46357	0.241434	-0.382968	1.74115	0.818893	2.02918	+	-	-	-	-
syc1161-h_at	Synpcc7942_0364	syc1149_c		hypothetical protein	0.48368	0.132216	8.09523	1.49924	1.39835	4.04967	-0.550328	0.0280669	-0.229433	0.0236528	-	-	-	-	-
syc1162-h_at	Synpcc7942_0363	syc1150_c		hypothetical protein	5.87834	8.02382	4.6206	6.30065	5.87134	6.92584	0.266045	4.19839	0.528482	4.01848	+	+	+	+	+
syc1163-h_at	Synpcc7942_0362	syc1151_c		hypothetical protein	4.85125	9.1446	4.31093	7.62285	4.62638	8.48577	-0.100435	2.9861	0.532513	3.14818	+	+	+	-	-
syc1164-h_at	Synpcc7942_0361	syc1152_c	cp12	hypothetical protein	6.00529	10.3629	2.81377	3.10654	6.4524	8.47241	0.123514	2.19716	3.43862	7.04246	+	-	+	-	+
syc1165-m_at	Synpcc7942_0360	syc1153_d		hypothetical protein	0.0529649	2.24077	0.658674	0.5845	1.74532	1.84259	1.85281	4.01993	2.35445	4.27783	-	-	-	+	+
syc1166-h_at	Synpcc7942_0359	syc1154_c		hypothetical protein	-0.564105	0.411162	-1.51988	1.59599	3.09252	0.302703	-9.4602	0.298395	-2.98055	-0.431391	-	-	-	-	-
syc1167-m_at	Synpcc7942_0358	syc1155_d		putative methyltransferase	6.16107	4.00125	3.56403	1.60616	6.48646	2.14883	-1.09263	1.22746	1.68646	1.50404	+	-	+	-	-
syc1168-m_at	Synpcc7942_0357	syc1156_d		hypothetical protein	6.27531	7.7376	4.05722	5.15194	5.51045	5.62275	-0.389891	2.4973	-0.437487	2.02525	+	+	+	-	-
syc1169-m_at	Synpcc7942_0356	syc1157_d	ycf33	hypothetical protein ycf33	0.212399	2.58952	3.52414	1.39282	2.10608	1.69253	0.588467	1.96185	1.65137	2.20294	-	-	-	-	-
syc1170-m_at	Synpcc7942_0355	syc1158_d	rbfA	ribosome binding factor A	1.81881	2.57138	3.95196	2.44179	3.78502	0.0966214	0.692379	1.2634	3.25367	2.31138	-	-	-	-	-
syc1171-m_at	Synpcc7942_0354	syc1159_d	bgl, cglX	similar to beta-hexosaminidase a precursor	6.11282	6.54794	3.14989	2.06487	6.98514	5.95859	-2.47949	4.62521	5.73308	4.72349	+	-	+	+	+
syc1172-h_at	Synpcc7942_0353	syc1160_c		bile acid:Na+ symporter, BASS family	4.90123	6.26888	2.96278	3.39419	6.18846	7.12392	0.790028	1.60376	-0.346596	1.53621	+	-	+	-	-
syc1173-m_at	Synpcc7942_0352	syc1161_d		hypothetical protein	5.15842	2.87387	-0.125322	4.11315	5.66837	0.903736	-0.68017	0.321331	-0.222114	0.0271304	+	-	+	-	-
syc1174-h_at	Synpcc7942_0351	syc1162_c	ycf22	hypothetical protein YCF22	11.5408	8.63285	7.54505	5.79195	11.7915	7.38811	3.40303	4.66533	4.54392	4.88542	+	+	+	+	+
syc1175-h_at	Synpcc7942_0350	syc1163_c		ATP-binding protein of ABC transporter	4.46242	10.8218	1.79695	1.68837	5.29109	7.95121	-0.376289	7.02142	1.71881	5.4298	+	-	+	+	+
syc1176-m_at	Synpcc7942_0349	syc1164_d		hypothetical protein	0.17908	1.25266	3.57574	2.7798	4.33624	5.07018	0.779126	2.20409	1.41197	2.09065	-	-	+	-	-
syc1177-m_at	Synpcc7942_0348	syc1165_d	recA	RecA gene product	8.91571	11.5308	5.0981	4.79867	9.66585	9.56444	1.60376	3.56099	0.642275	4.98791	+	+	+	-	+
syc1178-h_at	Synpcc7942_0347	syc1166_c		hypothetical protein	3.65712	7.3416	2.91859	3.26178	4.99039	5.95602	-0.0104953	2.13209	4.37199	6.65674	+	-	+	-	+
syc1179-h_at	Synpcc7942_0346	syc1167_c		hypothetical protein	5.59599	3.38587	-0.348288	1.51483	6.082	0.607053	1.73482	2.31161	2.81712	2.40256	+	-	+	-	-
syc1180-m_at	Synpcc7942_0345	syc1168_d	birA	biotin [acetyl-CoA-carboxylase] ligase	3.78777	11.9179	2.3445	7.74033	4.55128	10.5284	-0.368255	7.70668	1.16399	6.86336	+	+	+	+	+
syc1181-m_at	Synpcc7942_0344	syc1169_d		probable peptidase	11.2284	13.0618	3.56941	0.347913	12.7328	10.4273	0.551935	3.20244	0.461491	3.45111	+	-	+	-	+
syc1182-h_at	Synpcc7942_0343	syc1170_c	psb27	photosystem II Psb27 protein	3.16973	3.71538	3.25263	2.76246	5.19636	1.06876	0.657633	1.22257	1.36613	2.6269	+	-	+	-	-
syc1183-h_at	Synpcc7942_0342	syc1171_c		hypothetical protein	1.457	1.16045	1.85035	2.32771	8.95983	1.39705	-0.9821	0.777809	0.25984	1.54189	-	-	-	-	-
syc1184-h_at	Synpcc7942_0341	syc1172_c			0.910588	1.80082	-0.332741	0.128789	1.744	-0.0439568	-0.598236	0.783361	0.345587	0.377822	-	-	-	-	-
syc1185-h_at	Synpcc7942_0340	syc1173_c		hypothetical protein	4.7108	6.9998	1.93943	1.69291	5.00326	3.42154	-0.0439298	4.2211	3.1008	4.82868	+	-	+	+	+
syc1186-h_at	Synpcc7942_0339	syc1174_c		hypothetical protein	4.03537	5.64945	3.10694	2.7678	6.04691	4.96896	-1.21061	2.88062	1.11274	3.44848	+	-	+	-	+
syc1187-h_at	Synpcc7942_0338	syc1175_c	petF	ferredoxin petF-like protein	3.92754	4.88265	1.01884	2.53011	4.50856	1.48912	0.578921	2.84838	0.841561	2.77623	+	-	+	-	-
syc1188-h_at	Synpcc7942_0337	syc1176_c	atpC	F-type H+-transporting ATPase gamma chain	5.28939	6.73089	7.55289	6.24525	4.93039	6.8366	-0.0746306	2.09685	2.07112	0.810156	+	+	+	-	-
syc1189-h_at	Synpcc7942_0336	syc1177_c	atpA	ATP synthase alpha chain of F1	5.34764	8.51116	7.60711	6.92143	4.79863	8.32342	0.0711706	1.55725	2.39383	0.0127815	+	+	+	-	-
syc1190-h_at	Synpcc7942_0335	syc1178_c	atpD	ATP synthase delta chain of F1	5.85152	8.70578	6.7051	7.81706	5.22234	8.73827	0.922946	2.85105	1.38005	4.57896	+	+	+	-	+
syc1191-h_at	Synpcc7942_0334	syc1179_c	atpF	ATP synthase B chain, H+-transporting two-sector ATPase chain b	7.39318	8.27727	7.38444	7.41986	7.04961	8.14146	1.88783	3.69193	1.04117	3.96239	+	+	+	-	+
syc1192-h_at	Synpcc7942_0333	syc1180_c	atpG	ATP synthase subunit b'	6.784	9.78779	7.08091	8.68598	6.19139	9.67518	0.764467	2.04228	1.5974	3.54696	+	+	+	-	+
syc1193-h_at	Synpcc7942_0332	syc1181_c	atpH	ATP synthase c chain of Fo	4.99566	8.30923	5.92919	7.67495	4.0408	8.77005	0.384181	2.36044	0.0669464	3.99518	+	+	+	-	+
syc1194-h_at	Synpcc7942_0331	syc1182_c	atpI	ATP synthase a chain of Fo	2.899	11.2489	5.17749	10.5107	1.93371	12.3566	0.209859	2.24313	0.537445	4.99832	+	+	+	-	+
syc1195-h_at	Synpcc7942_0330	syc1183_c	atp1	ATP synthase protein I	4.3544	10.3601	6.15427	9.51155	3.36171	10.803	0.634491	2.03682	1.89971	5.59732	+	+	+	-	+
syc1196-h_at	Synpcc7942_0329	syc1184_c		hypothetical protein	16.0252	8.11882	16.5315	7.82232	17.1713	8.15378	4.92865	4.3064	5.28359	4.30169	+	+	+	+	+
syc1197-m_at	Synpcc7942_0328	syc1185_d	apcE	phycobilisome core-membrane linker polypeptide Lcm, allophycocyanin-associated	6.03988	21.4313	7.69774	15.0613	5.81714	23.5391	0.916922	2.24904	1.18189	1.69198	+	+	+	-	-
syc1198-m_at	Synpcc7942_0327	syc1186_d	apcA	Allophycocyanin alpha subunit	1.46356	3.23782	0.0183537	1.14083	0.238129	5.80887	1.58787	1.28599	1.40096	0.252983	-	-	+	-	-
syc1199-m_at	Synpcc7942_0326	syc1187_d	apcB	allophycocyanin beta subunit	0.527141	6.92148	2.87587	4.90559	1.37799	9.24267	0.152207	0.359314	0.832448	1.59843	+	+	+	-	-
syc1200-m_at	Synpcc7942_0325	syc1188_d	apcC	phycobilisome small core linker polypeptide Lc, allophycocyanin-associated	3.69599	13.648	5.81122	11.5152	3.76842	15.0368	0.990077	3.91768	1.76505	4.67444	+	+	+	+	+
syc1201-m_at	Synpcc7942_0324	syc1189_d	ftsW	cell division protein FtsW	0.271032	5.00289	2.60726	3.60964	4.87077	6.00221	-0.511683	3.64928	1.67464	4.03796	+	-	+	-	+
syc1202-m_at	Synpcc7942_0323	syc1190_d	ccdA	putative c-type cytochrome biogenesis protein CcdA	1.83534	5.68019	0.944246	3.50048	2.41142	0.298167	1.15685	3.64253	1.99804	5.67534	+	-	-	-	+
syc1203-m_at	Synpcc7942_0322	syc1191_d	ycf44	Ccs1 (c-type cytochrome biogenesis protein)	4.49911	3.97406	4.02139	5.83165	7.98466	2.41282	-1.30303	1.04629	0.399489	1.7798	+	+	+	-	-
syc1204-m_at	Synpcc7942_0321	syc1192_d	glnB	nitrogen regulatory protein P-II	0.0757102	0.990696	1.66006	0.77639	4.019	3.37029	-0.051205	0.989381	0.30138	0.0446191	-	-	+	-	-
syc1205-h_at	Synpcc7942_0320	syc1193_c	galE, galD	UDP-glucose 4-epimerase	9.20711	8.66654	7.51572	6.43025	10.5285	6.04547	-1.07032	3.05624	3.59617	4.066	+	+	+	-	+
syc1206-h_at	Synpcc7942_0319	syc1194_c		hemolysin-like protein	2.73691	4.85264	1.51771	3.34696	2.0225	2.77439	-0.368645	2.92061	0.777243	3.28857	+	-	-	-	-
syc1207-h_at	Synpcc7942_0318	syc1195_c		hypothetical protein	1.0576	4.40683	0.252574	1.42323	1.26929	0.662976	0.459474	1.80002	-0.0522095	0.405126	+	-	-	-	-
syc1208-h_at	Synpcc7942_0317	syc1196_c		hypothetical protein	3.82423	6.82356	0.458496	2.71653	3.42389	2.14828	0.695318	3.14067	1.11709	2.824	+	-	-	-	-
syc1209-m_at	Synpcc7942_0316	syc1197_d	digD	hypothetical protein	1.91404	1.90927	0.970358	1.35474	1.14677	7.99026	0.472125	0.171613	0.655117	0.210173	-	-	+	-	-
syc1210-m_at	Synpcc7942_0315	syc1198_d	purB	adenylosuccinate lyase	7.49708	6.08988	5.22876	4.56921	11.9358	4.27115	2.95491	3.49968	5.52835	4.6923	+	+	+	-	+
syc1211-m_at	Synpcc7942_0314	syc1199_d		hypothetical protein	10.1122	10.7504	8.98929	7.95584	11.2896	10.5206	2.95779	7.1598	5.71458	6.79304	+	+	+	+	+
syc1212-h_at	Synpcc7942_0313	syc1200_c		hypothetical protein	8.16524	3.7031	1.35148	1.38462	9.40399	0.694594	1.6673	1.50093	2.14775	1.80061	+	-	+	-	-
syc1213-m_at	Synpcc7942_0312	syc1201_d		hypothetical protein	3.57732	2.9257	0.257289	0.661348	3.36717	0.699154	1.54223	0.667173	2.92943	0.759589	+	-	-	-	-
syc1214-m_at	Synpcc7942_0311	syc1202_d	ksgA	dimethyladenosine transferase	11.6294	6.16513	7.225	4.22383	15.8068	6.90242	2.2176	4.3703	7.70351	4.46912	+	+	+	+	+
syc1215-m_at	Synpcc7942_0310	syc1203_d	ispE, ipk	isopentenyl monophosphate kinase	3.01243	7.25645	2.39413	5.39299	3.16287	5.19957	-0.571943	3.271	0.84087	4.30502	+	+	+	-	+
syc1216-m_at	Synpcc7942_0309	syc1204_d	ndhF4	NADH dehydrogenase subunit 5	5.33119	9.06068	6.30095	6.46687	7.17828	10.1449	0.937055	2.1917	2.619	5.22109	+	+	+	-	+
syc1217-m_at	Synpcc7942_0308	syc1205_d	chpX, cupB	CO2 hydration protein	2.25195	9.57955	4.42306	5.62055	1.6454	12.3245	-0.253552	1.01006	0.296599	0.955932	+	+	+	-	-
syc1218-m_at	Synpcc7942_0307	syc1206_d	nhaS5, napA	Na+/H+ antiporter	0.849282	2.10988	1.90393	0.928226	0.144073	3.14486	0.274688	1.10438	1.55346	2.38136	-	-	-	-	-
syc1219-m_at	Synpcc7942_0306	syc1207_d	chlP	geranylgeranyl hydrogenase	0.0119848	2.05323	0.0451027	0.310224	1.49936	1.68273	-1.93995	3.61584	1.60018	4.8935	-	-	-	-	+
syc1220-h_at	Synpcc7942_0304	syc1208_c		hypothetical protein	0.136431	1.12914	2.60714	2.07939	4.87873	4.06841	0.338265	0.2769	1.53912	1.51331	-	-	+	-	-
syc1221-h_at	Synpcc7942_0303	syc1209_c		probable potassium channel protein	-0.278549	0.648729	-0.208112	0.885027	4.23913	1.06839	-2.93283	0.257732	-0.688939	-0.366406	-	-	-	-	-
syc1222-m_at	Synpcc7942_0302	syc1210_d		hypothetical protein, DNA uptake protein and related DNA-binding proteins	0.699173	2.19908	0.0361036	1.29286	2.33955	2.55959	-1.0842	2.17883	0.565111	1.7758	-	-	-	-	-
syc1223-h_at	Synpcc7942_0301	syc1211_c	ssb	single-stranded DNA-binding protein	1.40315	3.15919	1.77311	2.92344	2.7728	0.55421	1.65787	2.52865	2.19951	3.22202	-	-	-	-	-
syc1224-m_at	Synpcc7942_0300	syc1212_d		rod shape-determining protein MreB	7.57576	7.26699	5.86756	4.01368	8.52583	6.21056	0.695188	2.15927	1.18979	2.58534	+	+	+	-	-
syc1225-m_at	Synpcc7942_0299	syc1213_d		rod shape-determining protein MreC	8.39724	7.15281	7.7991	5.09243	9.08466	6.66373	1.54508	4.5464	3.3107	3.67366	+	+	+	+	+
syc1226-m_at	Synpcc7942_0298	syc1214_d		hypothetical protein	7.78866	9.67892	5.46858	6.11475	8.90259	7.1059	0.134296	5.31384	3.9037	6.16219	+	+	+	+	+
syc1227-h_at	Synpcc7942_0297	syc1215_c	ftsH	cell division protein FtsH	2.42548	7.76529	13.8355	13.8164	0.180098	16.3944	0.388086	0.652235	2.92982	1.50839	+	-	-	-	-
syc1228-h_at	Synpcc7942_0296	syc1216_c		hypothetical protein	9.84184	8.95655	6.4518	4.9959	11.1205	7.66152	1.96283	4.97443	8.52582	6.77493	+	+	+	+	+
syc1229-h_at	Synpcc7942_0295	syc1217_c	met3, sopT	sulfate adenylyltransferase	8.79613	8.21655	7.40457	6.70905	7.8629	6.35282	0.314057	1.54556	0.599113	0.879134	+	+	+	-	-
syc1230-h_at	Synpcc7942_0294	syc1218_c	psbO	photosystem II manganese-stabilizing polypeptide	15.942	28.4415	11.3375	17.625	15.5337	26.4092	2.44477	7.69866	4.22126	9.67498	+	+	+	+	+
syc1231-m_at	Synpcc7942_0293	syc1219_d		hypothetical protein	12.1122	14.9621	9.4257	11.1112	12.3072	13.4391	5.57153	9.10289	7.55963	11.553	+	+	+	+	+
syc1232-h_at	Synpcc7942_0292	syc1220_c	dfp	pantothenate metabolism flavoprotein	1.67688	0.0596167	2.34089	2.14265	0.175234	0.737732	-0.109009	0.646624	1.07734	1.25901	-	-	-	-	-
syc1233-h_at	Synpcc7942_0291	syc1221_c		hypothetical protein	4.40334	8.18836	2.86615	4.8748	2.9407	4.68842	0.255051	0.461845	1.08361	2.42677	+	+	+	-	-
syc1234-h_at	Synpcc7942_0290	syc1222_c	pyrD	dihydroorotate dehydrogenase	6.59584	6.14083	5.2416	2.73411	7.60927	5.61354	1.42403	2.668	5.05337	3.829	+	+	+	-	+
syc1235-h_at	Synpcc7942_0289	syc1223_c	secA	preprotein translocase SecA subunit	7.01518	7.02515	2.17974	1.24136	9.73325	4.87047	-0.0728305	0.694707	1.70024	2.40538	+	-	+	-	-
syc1236-m_at	Synpcc7942_0288	syc1224_d	glmU	UDP-N-acetylglucosamine pyrophosphorylase	8.80147	8.04651	8.53034	7.12309	9.669	6.96803	0.486736	4.87107	3.2712	5.39184	+	+	+	+	+
syc1237-h_at	Synpcc7942_0287	syc1225_c			6.54479	5.1052	5.63976	3.19994	8.14185	4.50318	-2.86673	2.81843	-1.34404	2.03446	+	+	+	-	-
syc1238-h_at	Synpcc7942_0286	syc1226_c		hypothetical protein	10.5686	7.33585	7.80556	5.2652	11.1788	6.68418	3.29741	4.0774	4.53982	4.30082	+	+	+	+	+
syc1239-h_at	Synpcc7942_0285	syc1227_c	ccmK4	carbon dioxide concentrating mechanism protein CcmK	10.6809	15.5873	7.56341	11.2832	10.7534	13.8153	1.95963	7.25037	5.75734	10.4922	+	+	+	+	+
syc1240-h_at	Synpcc7942_0284	syc1228_c	ccmK3	carbon dioxide concentrating mechanism protein ccmK	8.44406	8.30174	4.81946	5.05498	7.91448	6.67287	5.23637	5.83399	6.4807	6.78951	+	+	+	+	+
syc1241-m_at	Synpcc7942_0283	syc1229_d		nitrogen regulation protein NifR3 homolog	1.22959	2.89992	-0.280734	0.0414414	4.13846	0.791418	-3.56132	1.25631	-1.1104	0.415894	-	-	+	-	-
syc1242-h_at		syc1230_c	gylA	serine hydroxymethyltransferase	0.877092	0.805366	-0.690781	2.00983	0.456575	-0.579251	-3.76795	1.1214	-0.466356	-0.470064	-	-	-	-	-
syc1243-m_at	Synpcc7942_0282	syc1231_d	gylA	serine hydroxymethyltransferase	12.275	11.4535	9.37391	4.90482	13.0976	10.0922	0.376668	1.3982	2.14272	0.366591	+	+	+	-	-
syc1244-m_at	Synpcc7942_0281	syc1232_d		probable glycosyltransferase	6.89348	13.5416	6.41866	7.15525	6.32817	12.3951	0.0820596	5.51594	1.14455	4.99922	+	+	+	+	+
syc1245-m_at	Synpcc7942_0280	syc1233_d	cinA	putative competence-damage protein	6.21559	6.89411	5.2339	3.88724	5.99072	6.79582	-2.77153	2.64886	0.380861	2.8628	+	+	+	-	-
syc1246-h_at	Synpcc7942_0279	syc1234_c	hoxF	NADH dehydrogenase I chain F	5.69733	3.0743	11.8171	6.8917	1.45787	0.179656	1.02722	1.00747	2.46286	1.06683	+	+	-	-	-
syc1247-h_at	Synpcc7942_0278	syc1235_c	hoxE	NADH dehydrogenase I chain E	2.07466	1.98131	1.92498	4.23524	0.314769	-0.0403931	-0.361459	0.559889	-0.05914	0.618586	-	+	-	-	-
syc1248-m_at	Synpcc7942_0277	syc1236_d	lig	DNA ligase	2.50878	7.47076	1.38152	3.49277	3.85443	6.09112	-2.42194	2.16779	-0.122338	2.57345	+	-	+	-	-
syc1249-m_at	Synpcc7942_0276	syc1237_d	glcD	glycolate dehydrogenase	2.98286	4.82178	4.03972	4.42025	8.00462	6.90182	2.2527	4.55054	4.26288	4.5775	+	+	+	+	+
syc1250-h_at	Synpcc7942_0275	syc1238_c		hypothetical protein	2.71824	4.72504	0.725178	0.703799	3.26622	4.53744	1.20896	3.14586	1.80252	3.07356	+	-	+	-	-
syc1251-h_at	Synpcc7942_0274	syc1239_c		hypothetical protein	3.08283	4.45377	0.771493	0.27649	4.39964	3.60176	0.793099	2.5576	1.7229	2.77876	+	-	+	-	-
syc1252-h_at	Synpcc7942_0273	syc1240_c		hypothetical protein	3.38429	11.0249	3.52894	8.13122	5.02889	8.21213	-0.149329	6.77915	2.99848	7.93041	+	+	+	+	+
syc1253-h_at	Synpcc7942_0272	syc1241_c	hemD	Uroporphyrinogen III synthase	6.85601	6.77632	5.10054	4.69331	6.6675	5.56344	2.44353	4.36089	4.58506	4.61807	+	+	+	+	+
syc1254-h_at	Synpcc7942_0271	syc1242_c	cobA	uroporphyrinogen III C-methyltransferase	5.31711	7.42653	3.73989	4.74157	6.58228	4.73409	0.0400917	4.23585	2.38805	4.56768	+	+	+	+	+
syc1255-h_at	Synpcc7942_0270	syc1243_c		probable glycosyltransferase	2.98333	5.12649	1.31838	3.8947	2.21747	2.6862	1.08957	1.5093	1.49393	3.12352	+	+	-	-	-
syc1256-m_at	Synpcc7942_0269	syc1244_d		hypothetical protein	5.29226	6.44293	1.94687	0.795366	6.37015	2.85426	0.954665	3.90492	3.50249	4.52588	+	-	+	+	+
syc1257-m_at	Synpcc7942_0268	syc1245_d		hypothetical protein	10.5285	4.71923	2.34338	2.57633	13.2665	1.61493	-3.1943	1.8735	5.31742	2.14095	+	-	+	-	+
syc1258-h_at	Synpcc7942_0267	syc1246_c	gidB	glucose inhibited division protein B	3.9337	4.45432	0.0879936	0.413208	0.0838945	0.0251252	0.358679	0.340664	0.626221	0.594649	+	-	-	-	-
syc1259-m_at	Synpcc7942_0266	syc1247_d	dnaJ	DnaJ protein	18.4267	10.5031	6.30193	0.298494	20.207	8.01274	12.0569	7.73644	16.6226	8.93306	+	+	+	+	+
syc1260-m_at	Synpcc7942_0265	syc1248_d		hypothetical protein	8.35953	6.21039	6.49121	0.100092	8.66451	5.29821	1.39594	1.99334	3.7449	3.84724	+	+	+	-	+
syc1261-h_at	Synpcc7942_0264	syc1249_c	uppS	undecaprenyl pyrophosphate synthetase	2.26046	11.1561	1.771	5.58781	2.65459	9.31302	1.89002	11.3333	3.44969	13.1928	+	+	+	+	+
syc1262-h_at	Synpcc7942_0263	syc1250_c		hypothetical protein	5.31147	10.5725	4.38392	5.26791	4.86352	7.05048	3.29558	7.89903	4.28916	9.09968	+	+	+	+	+
syc1263-h_at	Synpcc7942_0262	syc1251_c	lysA	diaminopimelate decarboxylase	1.93697	3.91039	0.9233	0.972708	0.744606	1.88095	1.55568	3.51636	4.26858	5.54073	+	-	-	-	+
syc1264-m_at	Synpcc7942_0261	syc1252_d	rimI	ribosomal-protein-alanine acetyltransferase	6.28298	8.40941	4.5559	3.3501	8.54369	6.07914	1.51011	5.0837	5.5524	7.01075	+	+	+	+	+
syc1265-m_at	Synpcc7942_0260	syc1253_d	clpC	ATP-dependent Clp protease regulatory subunit	4.36756	0.807369	6.72261	6.55605	1.55409	7.11862	0.0628667	0.289842	0.922403	0.625583	+	+	-	-	-
syc1266-h_at	Synpcc7942_0259	syc1254_c			4.78884	6.57829	0.394003	2.92154	3.1207	5.33803	0.643289	2.18186	0.739787	2.66821	+	-	+	-	-
syc1267-h_at	Synpcc7942_0258	syc1255_c		hypothetical protein	6.99334	5.47805	1.54398	2.25352	8.40506	2.79908	2.34718	3.29638	3.19397	2.40471	+	-	+	-	-
syc1268-m_at	Synpcc7942_0257	syc1256_d		hypothetical protein	2.42516	8.50372	1.97545	4.66546	3.07719	7.57071	0.373345	3.81249	0.41662	3.79168	+	+	+	+	+
syc1269-h_at	Synpcc7942_0256	syc1257_c	ama	N-acyl-L-amino acid amidohydrolase	4.21994	2.81739	1.76903	0.548455	5.49806	1.51895	0.338657	0.742713	1.93635	1.85498	+	-	+	-	-
syc1270-m_at	Synpcc7942_0255	syc1258_d		hypothetical protein	2.84251	2.76829	1.21748	2.87989	3.46099	1.9664	1.21856	1.75649	1.99873	2.27042	-	-	-	-	-
syc1271-h_at	Synpcc7942_0254	syc1259_c	gyrA	DNA gyrase A subunit	-0.0425506	1.01106	1.6879	1.12136	3.92625	1.88091	-0.0505065	0.217092	0.691642	0.541168	-	-	+	-	-
syc1272-m_at	Synpcc7942_0253	syc1260_d			5.11369	5.02232	0.415727	0.0184187	4.60318	6.04896	0.0728725	0.0136792	0.191301	0.0072471	+	-	+	-	-
syc1273-m_at	Synpcc7942_0252	syc1261_d	cp12	putative CP12 protein	9.40771	12.2281	2.6012	4.80036	7.94648	10.1735	0.00432984	0.822374	1.39681	2.00932	+	+	+	-	-
syc1274-h_at	Synpcc7942_0251	syc1262_c			3.13478	4.42548	4.52854	4.73025	4.82296	2.2802	-0.54514	4.24838	1.76637	4.50564	+	+	+	+	+
syc1275-h_at	Synpcc7942_0250	syc1263_c		hypothetical protein	13.5841	8.43246	11.1249	6.02098	15.8799	8.41597	2.03273	3.60408	7.83156	5.11254	+	+	+	-	+
syc1276-h_at	Synpcc7942_0249	syc1264_c	bgtA	ATP-binding subunit of the ABC-type Bgt permease for basic amino acids and glutamine	10.3514	9.07979	8.05282	6.097	12.634	9.19082	1.87393	4.72183	2.40509	4.58808	+	+	+	+	+
syc1277-h_at	Synpcc7942_0248	syc1265_c		permease protein of amino acid ABC transporter	4.50606	8.05625	6.5729	7.69565	4.80099	7.45085	-2.08534	4.39229	0.833567	4.83905	+	+	+	+	+
syc1279-h_at	Synpcc7942_0247	syc1266_c	bgtB	periplasmic substrate-binding and integral membrane protein of the ABC-type Bgt permease for basic amino acids and glutamine BgtB	11.1172	5.99946	9.85813	4.91579	11.7003	5.2681	0.981848	2.78186	1.48737	2.3219	+	+	+	-	-
syc1280-h_at	Synpcc7942_0246	syc1267_c		polar amino acid transport system substrate-binding proetin	9.20755	14.1993	8.00125	12.8046	9.37606	13.6369	2.00021	5.61349	0.0317912	3.02151	+	+	+	+	-
syc1281-m_at	Synpcc7942_0245	syc1268_d	gap1	glyceraldehyde 3-phosphate dehydrogenase	5.51071	4.91885	0.630331	1.21178	1.55472	1.63321	0.423875	0.00812506	1.69363	0.913803	+	-	-	-	-
syc1282-m_at	Synpcc7942_0244	syc1269_d	glgP	glycogen phosphorylase	3.61122	4.59328	0.537023	0.92703	0.261103	1.43419	-0.123057	0.639337	0.724665	0.242182	+	-	-	-	-
syc1283-m_at	Synpcc7942_0243	syc1270_d	hliC	possible high light inducible polypeptide HliC, CAB/ELIP/HLIP superfamily	0.72481	0.875324	4.40564	5.82286	0.189887	5.53186	0.412784	0.0114319	1.24481	0.375202	-	-	-	-	-
syc1284-m_at	Synpcc7942_0242	syc1271_d		Ca2+:cation antiporter, CaCA family Sodium/calcium exchanger protein	4.71374	14.295	1.07821	1.1175	4.51865	9.94214	0.140547	3.06328	0.362021	5.33391	+	-	+	-	+
syc1285-h_at	Synpcc7942_0241	syc1272_c		probable RNA methyltransferase	0.026898	10.6615	1.302	10.7366	1.52086	3.26078	0.336982	6.82493	1.09409	10.0596	+	-	-	+	-
syc1286-m_at	Synpcc7942_0240	syc1273_d	apcD	allophycocyanin alpha-B subunit	4.80233	15.7971	4.63066	6.5524	6.14174	15.123	1.42915	5.14163	1.98059	7.35155	+	+	+	+	+
syc1287-m_at	Synpcc7942_0239	syc1274_d	petJ	cytochrome C6 soluble cytochrome f	11.1643	13.5127	10.42	10.5739	11.2203	12.1938	5.23022	7.2721	5.78387	7.45004	+	+	+	+	+
syc1288-m_at	Synpcc7942_0238	syc1275_d		hypothetical protein	6.23876	8.46676	6.18333	6.69521	6.59957	7.37816	0.241521	3.94195	0.20021	2.37892	+	+	+	+	-
syc1289-m_at	Synpcc7942_0237	syc1276_d		hypothetical protein	6.56166	14.1588	7.55681	10.2448	6.92984	12.1029	-0.202503	5.30956	1.53159	6.76348	+	+	+	+	+
syc1290-h_at	Synpcc7942_0236	syc1277_c			1.70442	0.779721	6.25147	3.15186	6.57704	3.86634	4.33973	2.50195	5.58769	3.48158	-	+	+	+	+
syc1291-h_at	Synpcc7942_0235	syc1278_c			10.0745	10.5115	7.05606	7.26334	11.2949	9.78922	4.32386	7.3722	6.30685	7.42519	+	+	+	+	+
syc1292-m_at	Synpcc7942_0234	syc1279_d		hypothetical protein, probable hydrolase	4.61871	8.69445	1.91696	4.85808	4.2898	5.985	-1.18379	3.01556	0.728631	2.66025	+	+	+	-	-
syc1293-m_at	Synpcc7942_0233	syc1280_d		hypothetical protein	0.399599	2.65559	0.41877	3.45913	0.812443	0.9059	0.187399	2.16049	0.803359	3.56793	-	-	-	-	+
syc1294-m_at	Synpcc7942_0232	syc1281_d	aroA	3-phosphoshikimate 1-carboxyvinyltransferase	9.20115	11.532	8.23648	9.22499	10.2221	10.1054	-1.70291	3.01272	1.12465	4.27681	+	+	+	-	+
syc1295-m_at	Synpcc7942_0231	syc1282_d		putative acetyltransferase	6.23815	5.07742	6.05537	4.01667	9.16132	4.32794	-2.3146	3.33408	2.56226	3.59242	+	+	+	-	+
syc1296-m_at	Synpcc7942_0230	syc1283_d			-0.270892	2.23788	1.78142	3.41409	3.8716	4.45762	0.337129	3.37445	0.750529	3.0959	-	-	+	-	-
syc1297-h_at	Synpcc7942_0229	syc1284_c		hypothetical protein	1.70137	6.49494	0.194622	2.44714	2.05965	5.50975	0.101098	3.89857	1.92891	5.97524	+	-	+	+	+
syc1298-h_at	Synpcc7942_0228	syc1285_c		hypothetical protein	7.7324	14.8551	5.46024	4.63676	8.56685	13.0797	3.65391	9.16585	5.57381	10.8078	+	+	+	+	+
syc1299-h_at	Synpcc7942_0227	syc1286_c	pth	peptidyl-tRNA hydrolase	10.782	17.3836	6.73745	5.86126	11.5021	14.4114	5.14197	10.2456	7.91097	12.4026	+	+	+	+	+
syc1300-h_at	Synpcc7942_0226	syc1287_c		hypothetical protein	4.37172	7.26935	1.39133	0.012462	4.71614	1.9894	1.76983	2.89318	2.86917	4.09167	+	-	+	-	+
syc1301-h_at	Synpcc7942_0225	syc1288_c	psbH	photosystem II PsbH protein	2.87289	9.14962	1.03745	2.19204	3.38118	4.57699	1.7608	5.37872	3.92813	9.46786	+	-	+	+	+
syc1302-m_at	Synpcc7942_0224	syc1289_d	psbN	PsbN protein	6.38968	2.62196	-0.0884713	1.66292	7.91064	0.657625	3.02131	1.31849	6.31127	1.99576	+	-	+	-	-
syc1303-h_at	Synpcc7942_0222	syc1290_c		hypothetical protein	2.29746	9.50148	0.993661	4.44915	2.93293	7.67881	-0.186727	5.31356	1.29057	6.52127	+	+	+	+	+
syc1304-h_at	Synpcc7942_0221	syc1291_c	glk	glucokinase	6.32604	7.73499	3.37667	1.65274	6.09687	4.71794	1.5091	4.44154	2.16203	2.7407	+	-	+	+	-
syc1305-m_at	Synpcc7942_0220	syc1292_d	minD	probable cell division inhibitor minD	5.17116	8.96483	2.45785	2.36766	5.718	7.05303	0.287527	1.02065	0.45886	0.905685	+	-	+	-	-
syc1306-m_at	Synpcc7942_0219	syc1293_d			5.30294	7.38697	2.303	4.65599	7.04736	6.01114	-0.0548268	5.76305	2.44401	4.84435	+	+	+	+	+
syc1307-m_at	Synpcc7942_0218	syc1294_d		hypothetical protein	2.98821	5.76289	1.97206	3.14681	3.85192	4.66388	0.508535	3.16826	2.23089	4.85959	+	-	+	-	+
syc1308-h_at	Synpcc7942_0217	syc1295_c		hypothetical protein	0.894845	0.748144	7.00711	3.78147	1.59785	5.97989	-0.180824	0.203699	0.354792	0.500106	-	-	-	-	-
syc1309-m_at	Synpcc7942_0216	syc1296_d		putative zinc-binding oxidoreductase	4.0112	4.55568	2.04938	1.41082	4.81165	2.67615	-1.97387	1.62205	0.0892863	0.414867	+	-	+	-	-
syc1310-m_at	Synpcc7942_0215	syc1297_d		hypothetical protein	3.72613	2.39149	1.62532	0.48389	1.53576	1.26705	1.05875	0.662184	1.18838	0.727817	+	-	-	-	-
syc1311-h_at	Synpcc7942_0214	syc1298_c		hypothetical protein	2.03298	3.86568	1.153	0.682709	3.43387	0.946408	0.12925	1.71589	-0.287359	1.60626	+	-	-	-	-
syc1312-m_at	Synpcc7942_0213	syc1299_d			1.83069	2.70909	2.15885	1.20299	5.46254	4.85491	0.817007	4.03046	3.34171	4.84331	-	-	+	+	+
syc1313-h_at	Synpcc7942_0212	syc1300_c	aroC	chorismate synthase	5.72088	8.80801	2.12851	3.53464	6.55757	5.87139	1.49537	4.83396	2.90915	5.81898	+	-	+	+	+
syc1314-h_at	Synpcc7942_0211	syc1301_c	cobQ	cobyric acid synthase	3.65491	3.31395	1.107	1.61861	7.07775	1.54016	-4.57878	1.20854	-0.222177	1.63691	+	-	+	-	-
syc1315-h_at	Synpcc7942_0210	syc1302_c		hypothetical protein	0.850018	3.51288	0.165068	0.178395	2.13499	1.49391	-0.838331	1.92985	0.36399	2.4858	+	-	-	-	-
syc1316-m_at	Synpcc7942_0209	syc1303_d		hypothetical protein	2.84069	9.3554	0.885742	4.56262	2.40587	3.67579	0.171182	4.42584	0.769164	6.14223	+	+	+	+	+
syc1317-h_at	Synpcc7942_0208	syc1304_c		hypothetical protein	7.886	6.71715	3.7818	3.0152	9.71851	5.62418	-2.12463	4.89696	0.25471	3.24842	+	-	+	+	-
syc1318-h_at	Synpcc7942_0206	syc1305_c		similar to pre-B cell enhancing factor	0.051289	0.534025	-0.295815	0.266125	0.14055	1.74275	-2.57992	0.347186	-0.67479	0.159895	-	-	-	-	-
syc1319-h_at	Synpcc7942_0205	syc1306_c		hypothetical protein	0.276556	0.184797	0.449546	0.122744	0.491143	2.87029	-5.1526	0.148063	-1.73912	0.100666	-	-	-	-	-
syc1320-m_at	Synpcc7942_0204	syc1307_d		hypothetical protein	0.187481	1.69588	3.85253	10.709	0.212388	4.20929	-0.349084	2.24887	0.805762	2.40582	-	-	-	-	-
syc1321-m_at	Synpcc7942_0203	syc1308_d	ribD	riboflavin biosynthesis protein RibD	-0.348961	6.21248	1.71946	12.336	0.299484	2.12815	-1.01067	3.98804	0.069293	4.19181	+	-	-	+	+
syc1322-m_at	Synpcc7942_0202	syc1309_d	ccoN	cb-type cytochrome c oxidase subunit I	1.18199	5.78511	-0.0676667	1.04093	2.28784	6.80373	-0.489963	0.419579	1.04583	2.37207	+	-	+	-	-
syc1323-m_at	Synpcc7942_0201	syc1310_d		hypothetical protein	1.78612	4.38272	0.177558	0.757048	1.7675	4.81669	-0.256903	0.629676	0.430883	1.01188	+	-	+	-	-
syc1324-m_at	Synpcc7942_0200	syc1311_d		hypothetical protein	0.766767	3.01974	-0.0233334	0.0959984	0.176007	3.30789	-0.141941	1.6448	0.0769452	1.28659	-	-	+	-	-
syc1325-m_at	Synpcc7942_0199	syc1312_d		hypothetical protein	1.74397	4.20198	0.439191	0.939824	0.964621	4.55909	-0.315921	0.215652	0.256158	0.779213	+	-	+	-	-
syc1326-m_at	Synpcc7942_0198	syc1313_d	ndbC	type 2 NADH dehydrogenase	2.67885	3.58485	0.498624	0.0273913	2.89974	4.68655	-0.935242	0.117384	0.305051	0.317392	+	-	+	-	-
syc1327-m_at	Synpcc7942_0197	syc1314_d		hypothetical protein	2.44832	0.901128	7.89484	2.83611	1.2845	3.06028	-0.0162721	0.24805	0.572674	0.286429	-	-	-	-	-
syc1328-m_at	Synpcc7942_0196	syc1315_d		lignostilbene-alpha, beta-dioxygenase of Synechococcus PCC7942	4.35101	2.36224	6.92614	6.89252	4.62534	0.825565	-2.06442	0.113115	0.645074	0.857944	+	-	+	-	-
syc1329-h_at	Synpcc7942_0195	syc1316_c		hypothetical protein	6.89551	6.04711	1.36687	1.17514	5.83926	2.37044	0.0619806	0.0226797	0.206156	0.111523	+	-	+	-	-
syc1330-m_at	Synpcc7942_0194	syc1317_d	polA	DNA polymerase I	1.41373	2.23952	1.73312	0.679843	2.36871	1.2149	0.472131	1.22806	2.31941	1.99202	-	-	-	-	-
syc1331-m_at	Synpcc7942_0193	syc1318_d		hypothetical protein	8.44217	7.98625	0.629776	1.36375	1.9086	0.673494	0.11429	0.00447521	0.309984	0.0946901	+	-	-	-	-
syc1332-m_at	Synpcc7942_0192	syc1319_d	ycf60	hypothetical protein YCF60	1.18745	1.30849	2.98638	1.2167	4.73335	4.01315	0.904251	1.67796	2.10155	2.46918	-	-	+	-	-
syc1333-h_at	Synpcc7942_0191	syc1320_c		soluble hydrogenase 42 kD subunit DHSS	4.30332	2.91132	0.748833	0.0539785	3.88375	0.390819	0.779483	0.619398	-0.212995	0.86496	+	-	-	-	-
syc1334-m_at	Synpcc7942_0190	syc1321_d	cbiD	cobalamin biosynthesis protein D	6.89211	6.00726	6.68579	0.965245	11.9783	3.16967	-8.01166	3.61027	-4.6732	1.1939	+	+	+	-	-
syc1335-m_at	Synpcc7942_0189	syc1322_d	guaA	GMP synthetase	9.16277	12.0159	5.88367	1.75711	10.3035	9.85573	1.29507	3.61889	3.27811	4.73792	+	+	+	-	+
syc1336-h_at	Synpcc7942_0188	syc1323_c		hypothetical protein	1.05877	3.44108	0.434881	1.45344	1.72331	2.37745	-2.73108	1.2322	1.28605	3.83583	+	-	-	-	+
syc1337-m_at	Synpcc7942_0187	syc1324_d		hypothetical protein	13.7582	14.4098	9.80382	8.64662	15.5478	12.2718	2.85027	6.79676	6.44869	7.52802	+	+	+	+	+
syc1338-h_at	Synpcc7942_0185	syc1325_c	ggt	gamma-glutamyltranspeptidase	2.8204	7.2838	1.06507	2.70225	3.43043	1.74762	-2.54846	2.71202	0.623885	1.47127	+	-	-	-	-
syc1339-h_at	Synpcc7942_0184	syc1326_c	pit	inorganic phosphate transporter, PiT family	4.99809	5.46704	4.85322	3.073	7.83248	4.67022	-2.72798	2.89326	1.21934	1.94623	+	+	+	-	-
syc1340-h_at	Synpcc7942_0183	syc1327_c			0.38174	2.9791	0.327885	2.20653	1.99417	0.221285	0.101408	2.20561	1.44665	2.05715	-	-	-	-	-
syc1341-m_at	Synpcc7942_0182	syc1328_d		hypothetical protein	0.863983	1.65969	1.59673	2.08948	3.30348	2.49342	-4.53881	2.66197	-0.521627	0.917702	-	-	-	-	-
syc1342-m_at	Synpcc7942_0181	syc1329_d		putative excinuclease ATPase subunit	2.38493	1.97909	0.177373	0.388011	1.36835	0.610763	0.293138	0.260491	1.18266	0.678778	-	-	-	-	-
syc1343-m_at	Synpcc7942_0180	syc1330_d		hypothetical protein	1.91245	1.04914	0.51228	0.312496	2.35017	0.842791	0.725357	1.4472	2.61811	1.80588	-	-	-	-	-
syc1344-h_at	Synpcc7942_0179	syc1331_c		protein secretion chaperonin CsaA	1.35395	4.47699	0.321095	1.77874	2.50427	3.84045	-0.372266	4.80945	1.11426	3.88566	+	-	+	+	+
syc1345-m_at	Synpcc7942_0178	syc1332_d		ABC-2 type transport system ATP-binding protein	0.0846907	0.237664	1.92134	2.51159	0.797725	0.731837	-0.700278	0.228064	0.210681	0.11345	-	-	-	-	-
syc1346-m_at	Synpcc7942_0177	syc1333_d		hypothetical protein	5.11588	1.79624	2.1831	5.64336	9.58372	-0.288526	-1.57873	1.58325	2.28747	1.55675	+	-	+	-	-
syc1347-h_at	Synpcc7942_0176	syc1334_c		hypothetical protein	0.453871	0.175439	4.29675	4.49841	1.37028	1.53574	0.790372	0.969698	2.19039	1.91668	-	-	-	-	-
syc1348-h_at	Synpcc7942_0174	syc1335_c		tetrapyrrole methylase family protein	1.49034	2.00236	0.574005	0.116158	2.1529	1.4684	0.153115	2.45399	0.981166	1.31121	-	-	-	-	-
syc1349-m_at	Synpcc7942_0173	syc1336_d	cysQ, amtA	CysQ protein homolog ammonium transport protein	2.77452	5.27336	3.06426	4.0908	4.18381	4.27891	-2.87755	1.94167	-1.03553	1.17871	+	+	+	-	-
syc1350-h_at	Synpcc7942_0171	syc1337_c	cysM	cysteine synthase	11.3514	8.64876	9.91825	6.02263	12.5406	7.21087	5.54393	5.0404	5.50761	4.92537	+	+	+	+	+
syc1351-h_at	Synpcc7942_0169	syc1338_c	glnN	glutamate-ammonia ligase, glutamine synthetase type III	2.0202	5.22426	2.29415	1.2669	3.35565	2.08951	1.27425	1.87541	1.97943	2.19053	+	-	-	-	-
syc1352-h_at	Synpcc7942_0168	syc1339_c			8.84583	14.3901	2.83891	7.14237	8.46167	9.18429	3.7923	5.05179	2.46936	3.77773	+	+	+	+	+
syc1353-h_at	Synpcc7942_0166	syc1340_c		hypothetical protein	3.47382	6.39732	2.02331	5.69278	3.2661	3.81443	-0.607924	1.16095	0.619511	3.36805	+	-	+	-	+
syc1354-h_at	Synpcc7942_0165	syc1341_c	ycf36	hypothetical protein YCF36	4.75689	9.28028	1.4718	6.46802	6.06037	8.05354	-0.41136	3.47861	2.37453	6.15244	+	-	+	-	+
syc1355-h_at	Synpcc7942_0164	syc1342_c		hypothetical protein	0.948195	1.52138	2.48358	6.02346	1.50725	0.700869	1.94165	2.58254	3.72419	4.08423	-	-	-	-	+
syc1356-h_at	Synpcc7942_0163	syc1343_c		hypothetical protein	2.59014	0.567345	0.443904	0.376983	7.83863	5.01383	0.0465819	0.330921	0.176471	0.21263	-	-	+	-	-
syc1357-h_at	Synpcc7942_0162	syc1344_c			3.60518	0.877358	0.253191	0.28104	7.51003	12.3728	0.24854	1.32216	0.160764	1.19252	+	-	+	-	-
syc1358-h_at	Synpcc7942_0161	syc1345_c		hypothetical protein	3.05669	6.64505	1.96304	4.73065	2.63409	4.51541	0.606344	3.57821	1.80187	5.05766	+	+	+	-	+
syc1359-h_at	Synpcc7942_0160	syc1346_c	era	GTP-binding protein ERA homolog	3.98748	4.15978	2.62716	2.40419	5.15307	1.88858	-1.99322	1.95053	2.24067	2.36425	+	-	+	-	-
syc1360-m_at	Synpcc7942_0159	syc1347_d		hypothetical protein	2.76056	9.41211	0.835326	4.32633	2.87845	7.44213	-1.15511	6.06644	0.423866	6.55694	+	+	+	+	+
syc1361-m_at	Synpcc7942_0158	syc1348_d	moeB	molybdopterin biosynthesis MoeB protein	12.6626	8.60536	10.1822	3.04458	13.2221	5.18866	-0.0793671	1.84305	0.102818	2.236	+	+	+	-	-
syc1362-m_at	Synpcc7942_0157	syc1349_d			0.189087	3.21089	1.86704	1.28669	3.18278	6.11079	1.40895	1.06944	1.04112	2.13276	-	-	+	-	-
syc1363-m_at	Synpcc7942_0156	syc1350_d		phosphoglucomutase	9.86059	12.5581	6.96452	8.65272	9.6296	9.99209	1.88104	2.61969	2.49743	4.24034	+	+	+	-	+
syc1364-h_at	Synpcc7942_0154	syc1351_c		fibrillin	4.39705	5.97966	2.47412	2.28323	6.09036	4.88443	1.43205	3.88591	3.14959	4.52219	+	-	+	+	+
syc1365-m_at	Synpcc7942_0153	syc1352_d		hypothetical protein	4.99423	10.016	3.14945	4.19226	6.23535	7.9194	0.72541	4.2864	2.94594	8.08611	+	+	+	+	+
syc1366-m_at	Synpcc7942_0152	syc1353_d	mraY	phospho-N-acetylmuramoyl-pentapeptide-transferase	28.7983	5.96137	25.8251	3.98926	30.4479	5.70905	7.24566	3.27289	9.73595	3.86392	+	+	+	+	+
syc1367-h_at	Synpcc7942_0151	syc1354_c		two-component response regulator	-0.0275501	3.55703	3.83146	4.44891	4.43791	7.49507	0.581778	2.96359	1.47433	3.4021	+	+	+	-	+
syc1368-m_at	Synpcc7942_0150	syc1355_d		alphaalpha-trehalose-phosphate synthase	7.2969	7.45418	7.32226	5.9533	9.69204	7.30328	-1.42832	3.71193	2.58113	5.13176	+	+	+	+	+
syc1369-m_at	Synpcc7942_0149	syc1356_d		similar to ADA regulatory protein	3.82011	9.35736	3.32246	7.02394	4.38679	8.53817	1.92789	7.02765	2.39896	6.09372	+	+	+	+	+
syc1370-h_at	Synpcc7942_0148	syc1357_c		hypothetical protein	4.03852	8.21819	2.75552	3.4431	4.23991	5.94564	-1.95113	2.18305	-0.0204464	1.71533	+	-	+	-	-
syc1371-m_at	Synpcc7942_0147	syc1358_d			4.51263	4.11334	4.84713	4.50713	3.51123	5.86859	-0.154709	0.230189	0.316311	0.451057	+	+	+	-	-
syc1372-h_at	Synpcc7942_0146	syc1359_c			-0.324287	1.12626	2.94577	1.92237	0.428724	1.92884	-0.764887	0.12547	1.35158	1.26513	-	-	-	-	-
syc1373-m_at	Synpcc7942_0145	syc1360_d		hypothetical protein	1.76533	3.23136	2.20618	1.57396	4.52141	1.48082	0.377154	2.80119	3.93848	3.42279	-	-	+	-	+
syc1374-h_at	Synpcc7942_0144	syc1361_c		hypothetical protein	15.5373	7.1484	6.8773	8.15891	18.2447	3.60381	-2.63106	2.2898	-0.107212	0.196101	+	+	+	-	-
syc1375-m_at	Synpcc7942_0143	syc1362_d	pdhB, acoB	pyruvate dehydrogenase E1 component beta subunit	9.66904	12.08	8.13488	9.49642	10.0892	10.6216	3.51551	6.44142	5.35288	8.50753	+	+	+	+	+
syc1376-m_at	Synpcc7942_0142	syc1363_d	secD	protein-export membrane protein SecD	6.06509	10.7874	5.67641	7.83118	5.07818	9.14909	0.778929	4.23028	2.11535	4.96008	+	+	+	+	+
syc1377-m_at	Synpcc7942_0141	syc1364_d	secF	protein-export membrane protein SecF	3.25412	10.3891	3.13922	8.00012	1.06066	8.87673	0.276726	4.59389	0.698307	5.7244	+	+	+	+	+
syc1378-m_at	Synpcc7942_0140	syc1365_d			4.38729	8.02996	2.37778	2.57554	4.76477	5.65646	1.61838	5.79746	3.96043	6.9209	+	-	+	+	+
syc1379-h_at	Synpcc7942_0139	syc1366_c	ilvB	acetolactate synthase	4.29503	6.11093	2.75629	1.72993	6.06391	6.81355	1.20964	1.99866	0.334859	0.374669	+	-	+	-	-
syc1380-h_at	Synpcc7942_0138	syc1367_c		probable peptidase	21.6737	18.0545	17.2734	14.0138	22.8118	17.8784	10.3014	8.57124	7.26009	7.68832	+	+	+	+	+
syc1381-h_at	Synpcc7942_0137	syc1368_c	hemH	ferrochelatase	7.70974	10.1087	0.409363	3.90478	8.7208	6.15318	1.67683	4.05926	4.32467	6.84671	+	-	+	+	+
syc1382-m_at	Synpcc7942_0136	syc1369_d		phage integrase family, similar to recombinase, hypothetical protein	3.66236	5.2657	2.19079	0.775974	4.76764	4.09778	0.356943	2.72603	2.3516	2.70961	+	-	+	-	-
syc1383-m_at	Synpcc7942_0135	syc1370_d	rapQ	probable methyltransferase	4.88603	8.00285	2.43776	2.91216	5.10806	3.87582	-2.0644	3.1827	-0.309323	1.70849	+	-	+	-	-
syc1384-h_at	Synpcc7942_0134	syc1371_c		hypothetical protein	1.37905	6.58666	1.9322	4.16848	2.21534	4.71054	-0.883325	3.22667	1.29057	3.48541	+	+	+	-	+
syc1385-h_at	Synpcc7942_0133	syc1372_c		hypothetical protein	2.83722	5.30303	0.648129	1.29508	3.23976	3.35721	1.91335	5.65226	3.07441	5.85207	+	-	+	+	+
syc1386-m_at	Synpcc7942_0132	syc1373_d		hypothetical protein	2.73742	4.8832	3.07434	3.39128	5.37335	3.25746	-4.61133	2.42591	-1.28585	2.4296	+	-	+	-	-
syc1387-m_at	Synpcc7942_0131	syc1374_d		hypothetical protein	0.302345	6.24005	0.0146845	2.86838	1.13365	4.76791	-1.98235	3.10363	-0.493781	3.6929	+	-	+	-	+
syc1388-h_at	Synpcc7942_0129	syc1375_c		hypothetical protein	5.39453	5.07543	4.89259	2.86741	6.77928	4.28344	1.30303	3.62439	3.80315	3.34415	+	+	+	-	+
syc1389-h_at	Synpcc7942_0128	syc1376_c		hypothetical protein	7.22997	7.64813	3.17875	2.30518	8.79574	6.29364	3.49414	4.33949	5.37572	5.4498	+	-	+	+	+
syc1390-h_at	Synpcc7942_0127	syc1377_c	ntcA	nitrogen-responsive global transcriptional regulator	10.2541	10.9471	8.96894	9.13514	10.0153	10.6202	2.37003	5.83267	4.74892	6.28153	+	+	+	+	+
syc1391-m_at	Synpcc7942_0126	syc1378_d	envM, fabI	enoyl-[acyl-carrier-protein] reductase	10.2646	8.19775	9.36689	7.43318	10.0229	7.58732	-0.221235	2.05406	0.165552	2.67632	+	+	+	-	-
syc1392-m_at	Synpcc7942_0125	syc1379_d	hisB	imidazoleglycerol-phosphate dehydratase	7.98894	3.26434	5.41896	1.0953	7.53486	0.878703	1.29132	0.59262	4.2999	2.57784	+	+	+	-	+
syc1393-m_at	Synpcc7942_0124	syc1380_d		similar to thiol methyltransferase 1	2.98807	6.12717	2.59379	0.802292	4.52437	4.55637	0.788953	4.62705	3.22088	5.93047	+	-	+	+	+
syc1394-m_at	Synpcc7942_0122	syc1381_d		hypothetical protein	3.18298	2.72992	2.18471	1.07995	2.23606	1.40262	-0.403296	0.857498	1.15172	0.692443	-	-	-	-	-
syc1395-m_at	Synpcc7942_0121	syc1382_d		hypothetical protein	1.36293	5.06353	-0.197179	0.364596	2.21536	2.94968	-2.11195	3.38357	0.716891	4.24049	+	-	-	-	+
syc1396-m_at	Synpcc7942_0120	syc1383_d		hypothetical protein	4.23019	4.0775	0.937084	0.245494	4.92881	1.60775	-1.96014	2.62361	2.15956	2.54142	+	-	+	-	-
syc1397-m_at	Synpcc7942_0119	syc1384_d			2.41952	2.82178	1.7291	0.621236	2.05378	1.23743	-0.180364	2.63446	1.41878	2.40199	-	-	-	-	-
syc1398-h_at		syc1385_c		hypothetical protein	2.48195	14.6543	2.7111	2.63147	4.15139	10.3292	0.298474	7.99384	2.36876	11.5853	+	-	+	+	+
syc1399-h_at	Synpcc7942_0118	syc1386_c	pet112, gatB	glutamyl-tRNA(Gln) amidotransferase subunit B	3.49849	5.83786	0.406749	1.5425	5.02009	2.6644	-0.373881	0.505589	2.33746	3.75138	+	-	+	-	+
syc1400-h_at	Synpcc7942_0117	syc1387_c		similar to thiol methyltransferase 1	-0.85448	2.58619	-0.587442	2.44285	2.99758	0.829839	-3.61407	1.41776	-0.4502	1.68783	-	-	-	-	-
syc1401-h_at	Synpcc7942_0116	syc1388_c	cscK	fructokinase	-0.264884	1.31897	3.19423	6.49669	1.52852	1.80458	-1.79877	0.615127	0.289193	1.17223	-	-	-	-	-
syc1402-m_at	Synpcc7942_0115	syc1389_d		hypothetical protein	0.324954	1.41183	6.65859	1.8412	2.05023	0.746464	-5.37001	0.574326	-1.62226	0.379015	-	-	-	-	-
syc1403-h_at	Synpcc7942_0114	syc1390_c		hypothetical protein	15.0906	13.6608	11.3698	6.5451	15.0734	11.4437	8.23463	9.50492	12.9871	11.9379	+	+	+	+	+
syc1404-h_at	Synpcc7942_0112	syc1392_c	phrA	DNA photolyase	3.16563	4.0012	3.93086	2.44245	4.67408	3.29493	-1.33523	1.23572	-0.839284	0.69543	+	+	+	-	-
syc1405-h_at	Synpcc7942_0111	syc1393_c	dnaK	similar to DnaK protein	1.20828	5.74699	-0.253145	3.00661	2.33191	4.50079	-1.62776	2.81987	0.360234	3.8809	+	-	+	-	+
syc1406-h_at	Synpcc7942_0110	syc1394_c		hypothetical protein	3.40386	3.46645	2.11311	0.311821	2.62078	0.602274	1.93658	2.33743	1.96608	2.40186	+	-	-	-	-
syc1407-h_at	Synpcc7942_0109	syc1395_c		probable DNA-binding stress protein	1.55619	2.09773	0.343097	0.285559	2.13037	6.26385	0.328302	0.740503	0.562991	1.1333	-	-	-	-	-
syc1408-h_at	Synpcc7942_0108	syc1396_c		hypothetical protein	0.323083	0.853875	0.423274	0.317675	4.39906	5.15414	-0.264174	0.00267674	0.439505	0.639193	-	-	-	-	-
syc1409-m_at	Synpcc7942_0107	syc1397_d		hypothetical protein	2.79561	4.0938	0.177281	3.64031	3.78484	0.704263	0.286675	3.08944	3.17821	4.31069	+	-	-	-	+
syc1410-m_at	Synpcc7942_0106	syc1398_d	nadD	nicotinate-nucleotide adenylyltransferase	1.3633	2.10006	1.03633	1.22715	2.97646	1.65939	0.459798	2.37213	1.40335	2.16617	-	-	-	-	-
syc1411-m_at	Synpcc7942_0105	syc1399_d	nadE, adgA	glutamine-dependent NAD(+) synthetase	2.0397	3.42817	-0.717042	0.0395661	3.01821	1.6072	-3.07106	0.876193	-0.957036	1.05279	+	-	-	-	-
syc1413-m_at	Synpcc7942_0104	syc1400_d			1.79018	4.2513	1.82359	0.132155	4.83081	4.30045	-1.30411	2.18825	0.441695	1.65547	+	-	+	-	-
syc1414-m_at	Synpcc7942_0103	syc1401_d			0.99755	5.1833	1.61406	1.42646	3.53552	4.20088	-2.60357	4.53301	-0.29451	4.26779	+	-	+	+	+
syc1415-h_at	Synpcc7942_0102	syc1402_c		hypothetical protein	2.16868	1.83721	2.07124	4.01853	3.26026	0.232576	1.60875	2.1904	3.12843	2.89825	-	-	-	-	-
syc1416-h_at	Synpcc7942_0101	syc1403_c	ndbA	type 2 NADH dehydrogenase	10.5	8.95909	8.79769	2.60128	12.26	7.91571	1.42222	3.01062	6.04831	4.94114	+	+	+	-	+
syc1417-m_at	Synpcc7942_0100	syc1404_d		hypothetical protein	2.55804	0.0769829	4.57903	2.40832	5.53316	3.55021	0.574731	1.00024	1.35049	1.37523	-	+	+	-	-
syc1418-h_at	Synpcc7942_0099	syc1405_c		hypothetical protein	1.59502	5.66453	0.737255	0.423329	2.54425	2.90865	0.339206	3.81084	1.48773	3.819	+	-	-	+	+
syc1419-m_at	Synpcc7942_0098	syc1406_d	pyk2, pykF	pyruvate kinase	4.43824	3.94367	4.2355	3.94835	5.72322	4.5982	0.938515	1.53035	-0.109027	1.35964	+	+	+	-	-
syc1420-m_at	Synpcc7942_0097	syc1407_d	cobN	cobalamin biosynthetic protein CobN	2.11345	4.91312	-0.27685	1.25603	3.97576	2.81647	-4.56814	2.07143	-0.488669	2.09611	+	-	+	-	-
syc1421-m_at	Synpcc7942_0096	syc1408_d		hypothetical protein	3.8105	3.43799	1.79202	0.867174	1.59043	1.408	0.182303	0.050833	0.93099	0.795042	+	-	-	-	-
syc1422-m_at	Synpcc7942_0095	syc1409_d	rre31, crr31, rpaA	two-component response regulator (OmpR subfamily)	9.82412	11.8318	3.44236	3.3184	9.5214	9.44139	0.0346053	2.74693	5.76173	7.59604	+	-	+	-	+
syc1423-h_at	Synpcc7942_0094	syc1410_c	dnaX, dnaZ	DNA polymerase III delta' subunit	1.51406	2.02085	1.01388	1.56212	2.95291	1.89113	-1.72188	1.73957	0.38622	1.33771	-	-	-	-	-
syc1424-h_at	Synpcc7942_0093	syc1411_c	tmk	thymidylate kinase	4.27122	4.92114	1.69299	0.817031	6.00908	4.5255	0.350464	4.64701	4.31772	4.32583	+	-	+	+	+
syc1425-m_at	Synpcc7942_0092	syc1412_d		hypothetical protein	3.1502	9.59187	2.07183	6.11215	0.866131	2.58566	1.98509	6.73646	2.54206	7.77048	+	+	-	+	+
syc1426-m_at	Synpcc7942_0091	syc1413_d	ycf21	hypothetical protein YCF21	1.41856	0.534528	9.47826	1.92691	0.084833	4.10167	0.00711253	0.379629	1.20884	0.430267	-	-	-	-	-
syc1427-h_at	Synpcc7942_0090	syc1414_c		transcription factor GntR type-1 family	8.43844	9.52548	5.13501	6.03636	8.30053	6.87855	2.96677	4.61637	3.82165	5.14257	+	+	+	+	+
syc1428-m_at	Synpcc7942_0089	syc1415_d	clcD	carboxymethylenebutenolidase	5.99066	5.1376	5.39297	3.28881	4.19866	3.65304	-0.0766595	1.52493	0.665357	1.17308	+	+	+	-	-
syc1429-h_at	Synpcc7942_0088	syc1416_c		hypothetical protein	2.15636	3.07113	0.326252	0.160605	3.22159	1.68447	0.377145	2.30666	2.76647	3.20987	-	-	-	-	-
syc1430-m_at	Synpcc7942_0087	syc1417_d		hypothetical protein	0.44468	1.13588	2.74048	5.39364	2.85341	0.701656	-0.431504	0.601049	1.68748	1.71278	-	-	-	-	-
syc1431-m_at	Synpcc7942_0086	syc1418_d	glgX	glycogen operon protein GlgX homolog	0.146647	2.01265	0.388396	4.11947	3.19528	2.11395	0.507875	1.03502	1.73394	1.60514	-	+	-	-	-
syc1432-m_at	Synpcc7942_0085	syc1419_d		hypothetical protein	3.57726	2.94153	2.76719	1.29008	5.06174	3.24376	-3.04331	2.94746	3.34715	3.45901	+	-	+	-	+
syc1433-h_at	Synpcc7942_0084	syc1420_c		hypothetical protein	8.81395	21.2085	3.93786	1.34366	9.08246	20.2903	1.82613	10.0861	2.94714	10.4219	+	+	+	+	+
syc1434-h_at	Synpcc7942_0083	syc1421_c		hypothetical protein	8.38984	12.5644	3.52055	0.214291	9.23512	10.8289	3.29169	7.97218	4.92624	8.15613	+	-	+	+	+
syc1435-h_at	Synpcc7942_0082	syc1422_c	mdlB	ATP-binding protein of ABC transporter	4.02312	8.35559	3.4014	5.29612	4.4794	6.8029	0.39932	3.90639	1.63061	5.09047	+	+	+	+	+
syc1436-m_at	Synpcc7942_0081	syc1423_d		hypothetical protein	7.05439	8.27244	2.76453	0.480768	8.43049	5.91945	5.40387	7.28599	7.17921	7.72146	+	-	+	+	+
syc1437-m_at	Synpcc7942_0080	syc1424_d		probable ABC transporter permease protein	2.17035	2.07812	0.34246	3.54312	3.51411	-0.171736	0.13921	1.2012	2.04484	2.1174	-	-	-	-	-
syc1438-m_at	Synpcc7942_0079	syc1425_d	ycf41	hypothetical protein YCF41	0.963948	6.02877	0.220769	4.29767	0.331685	3.65429	2.24887	6.7804	3.24503	8.02876	+	-	+	+	+
syc1439-m_at	Synpcc7942_0078	syc1426_d		hypothetical protein	6.80754	4.85325	5.0678	1.21211	6.49998	3.87984	3.59692	3.06666	6.3479	3.70168	+	+	+	-	+
syc1440-h_at	Synpcc7942_0077	syc1427_c			7.01229	5.66992	6.92907	4.15109	7.19274	4.74177	0.0649121	2.93658	-0.14321	1.41681	+	+	+	-	-
syc1441-h_at	Synpcc7942_0076	syc1428_c		hypothetical protein	24.6946	16.1913	21.4731	12.1657	29.771	14.9416	11.3566	12.3751	15.4157	10.8327	+	+	+	+	+
syc1442-h_at	Synpcc7942_0075	syc1429_c	pepP	aminopeptidase P	7.67895	13.0141	6.09276	9.35381	7.95226	11.1271	1.48662	5.11054	1.87042	6.1977	+	+	+	+	+
syc1443-m_at	Synpcc7942_0074	syc1430_d			1.60442	1.14371	-0.369243	0.208368	2.8264	-0.407822	-2.85601	0.0523172	-0.0658885	-0.05854	-	-	-	-	-
syc1444-m_at	Synpcc7942_0073	syc1431_d	lytB	4-hydroxy-3-methylbut-2-enyl diphosphate reductase penicillin tolerance protein LytB homolog	6.87844	6.25886	3.6286	0.598994	7.44457	4.23254	0.693705	1.66546	2.82965	2.99132	+	-	+	-	-
syc1445-m_at	Synpcc7942_0072	syc1432_d		hypothetical protein	14.7316	12.03	11.0266	6.17844	16.4211	10.3065	5.3951	7.86597	11.7382	9.25442	+	+	+	+	+
syc1446-m_at	Synpcc7942_0071	syc1433_d	degT	pleiotropic regulatory protein homolog	10.0243	11.8872	7.80919	9.57675	11.2762	10.0175	3.10518	4.92608	6.11922	8.65351	+	+	+	+	+
syc1447-m_at	Synpcc7942_0070	syc1434_d		hypothetical protein	-0.529566	3.08733	4.86859	6.15336	9.92938	4.66592	-5.62574	5.60177	1.55671	1.0558	-	+	+	+	-
syc1448-m_at	Synpcc7942_0068	syc1435_d		ATP-binding protein of ABC transporter	6.37342	7.3377	2.72719	2.39573	7.46682	5.48081	-1.33387	4.44529	2.52633	4.67073	+	-	+	+	+
syc1449-m_at	Synpcc7942_0067	syc1436_d		ABC-2 type transport system permease protein	15.5128	6.26561	8.25493	0.237527	21.8592	4.38395	-1.69871	3.9783	9.17484	2.77348	+	+	+	+	+
syc1450-m_at	Synpcc7942_0066	syc1437_d		hypothetical protein	3.66109	4.89576	2.90516	2.85319	7.75309	4.33898	-6.24227	2.7975	-3.31327	1.60948	+	-	+	-	-
syc1451-m_at	Synpcc7942_0065	syc1438_d	infC	initiation factor IF-3	3.43203	8.94185	3.38978	4.30367	6.05311	12.026	1.86253	6.46494	4.84389	10.6664	+	+	+	+	+
syc1452-m_at	Synpcc7942_0063	syc1439_d		hypothetical protein	0.108433	2.24261	-0.552884	0.487058	2.29639	0.214437	-4.79649	1.89088	0.0211615	1.44836	-	-	-	-	-
syc1453-m_at	Synpcc7942_0062	syc1440_d	rfbF	glucose-1-phosphate cytidylyltransferase	2.95272	0.729852	3.79799	3.05684	4.36364	3.77245	2.21467	3.20533	4.13468	4.03963	-	-	+	-	+
syc1454-m_at	Synpcc7942_0061	syc1441_d	rfbG	CDP-glucose 46-dehydratase	-0.2303	1.31495	2.03029	2.21025	3.67927	3.2965	-0.503651	3.10378	2.81834	3.45492	-	-	+	-	+
syc1455-m_at	Synpcc7942_0058	syc1442_d	rfbC	dTDP-4-dehydrorhamnose 35-epimerase	1.05942	0.279949	2.33056	3.60446	0.718853	-0.23134	-0.21948	1.22601	0.828474	1.77395	-	-	-	-	-
syc1456-m_at	Synpcc7942_0057	syc1443_d		putative C-3 methyl transferase	-0.432187	0.769418	0.473116	4.61191	2.57741	1.53838	-3.58693	0.283435	-0.380875	2.12463	-	-	-	-	-
syc1457-m_at	Synpcc7942_0056	syc1444_d	rfbE	perosamine synthetase	2.1413	0.70296	0.344852	1.38176	3.27845	1.02315	-1.02828	1.54936	0.653978	1.52665	-	-	-	-	-
syc1458-m_at	Synpcc7942_0054	syc1445_d		hypothetical protein	0.372607	0.729702	0.977884	0.911234	4.17239	3.90722	2.04612	2.94326	3.18174	3.56379	-	-	+	-	+
syc1459-m_at	Synpcc7942_0053	syc1446_d			2.06797	7.15786	6.98069	6.69529	8.10644	8.93005	0.943743	3.82177	3.10593	4.53622	+	+	+	+	+
syc1460-m_at	Synpcc7942_0052	syc1447_d		hypothetical protein	1.51353	0.0771008	0.507155	0.990785	1.23311	0.013732	0.302231	0.681087	1.14752	0.995885	-	-	-	-	-
syc1461-m_at	Synpcc7942_0051	syc1448_d		SPY protein	1.05993	3.18753	2.93365	2.73349	4.77899	4.24383	1.04578	2.71116	3.15315	3.76801	-	-	+	-	+
syc1462-h_at	Synpcc7942_0050	syc1449_c		hypothetical protein	0.224244	4.78701	2.26617	2.97168	3.74116	6.33718	1.84017	5.03854	3.52028	6.4477	+	-	+	+	+
syc1463-m_s_at	Synpcc7942_0049	syc1450_d	pilA	type IV pilus assembly protein PilA	0.921026	3.27191	0.663804	0.48608	2.23147	4.0262	0.982072	3.55273	0.217173	0.595429	-	-	+	-	-
syc1465-h_at	Synpcc7942_0047	syc1452_c		hypothetical protein	6.88898	13.656	3.13158	6.21602	8.72151	10.533	0.493676	7.54759	1.30779	2.67092	+	+	+	+	-
syc1466-h_at	Synpcc7942_0046	syc1453_c		hypothetical protein	5.50748	6.03709	2.8612	5.8981	5.62673	2.2949	1.88402	2.25369	1.88665	1.48048	+	-	+	-	-
syc1467-h_at	Synpcc7942_0045	syc1454_c		hypothetical protein	2.19666	3.83323	0.543443	0.792673	2.33947	2.66055	-2.81938	1.90406	-0.0617654	1.31569	+	-	-	-	-
syc1468-h_at	Synpcc7942_0044	syc1455_c		hypothetical protein	5.25058	1.9816	2.39764	2.31387	6.8216	0.709268	-1.23224	0.558151	-0.676252	0.927683	+	-	+	-	-
syc1469-m_at	Synpcc7942_0043	syc1456_d			2.90914	4.10549	1.78	2.13447	3.53027	3.34062	-0.979113	2.96352	0.856506	2.53374	+	-	+	-	-
syc1470-m_at	Synpcc7942_0042	syc1457_d	rpl28	50S ribosomal protein L28	5.80911	7.17996	5.27817	4.24435	6.71784	4.58945	0.5868	1.24273	-0.00226314	2.19242	+	+	+	-	-
syc1471-h_at	Synpcc7942_0041	syc1458_c		probable transport protein	5.19123	3.72921	2.93434	1.05202	5.43853	3.04769	0.695126	0.520575	3.88178	2.62684	+	-	+	-	+
syc1472-h_at	Synpcc7942_0040	syc1459_c	folB	dihydroneopterin aldolase	7.88361	5.5133	7.35898	3.68434	9.13264	5.10247	0.281276	2.88636	4.48095	3.04658	+	+	+	-	+
syc1473-h_at	Synpcc7942_0039	syc1460_c	gnd	6-phosphogluconate dehydrogenase	3.03433	6.98339	0.905988	0.995952	4.48422	9.10868	-0.11513	1.0302	0.825752	-0.186024	+	-	+	-	-
syc1474-h_at	Synpcc7942_0038	syc1461_c	mutT	mutator MutT protein	3.43511	8.56872	3.12436	1.97274	4.97144	7.4147	1.68411	6.65935	3.25674	7.55946	+	-	+	+	+
syc1475-h_at	Synpcc7942_0036	syc1462_c		hypothetical protein	8.08557	7.25142	7.60609	5.24205	10.089	6.69328	0.756343	4.32729	4.67964	4.17373	+	+	+	+	+
syc1476-m_at	Synpcc7942_0035	syc1463_d			0.104114	1.27379	0.652544	1.94526	3.04	0.576166	0.246484	0.895839	1.94606	1.15754	-	-	-	-	-
syc1477-m_at	Synpcc7942_0033	syc1464_d		hypothetical protein	2.03976	1.84119	2.02883	1.51794	0.19678	0.0129029	0.34273	0.692753	0.544307	0.76445	-	-	-	-	-
syc1478-m_at	Synpcc7942_0032	syc1465_d		hypothetical protein	1.34929	1.33367	0.885889	1.3613	1.00698	0.155447	0.634213	0.823228	1.22608	0.987549	-	-	-	-	-
syc1480-h_at	Synpcc7942_0031	syc1466_c	bioA	N-acetylornithine aminotransferase	3.34478	5.87611	2.26524	1.49059	3.97722	4.75366	-1.132	3.35095	1.79178	3.74425	+	-	+	-	+
syc1481-h_at	Synpcc7942_0030	syc1467_c	bioD, cioD	dethiobiotin synthase	1.94778	3.16872	0.257936	0.899665	1.29522	1.2821	-0.423586	1.75333	0.890676	2.19843	-	-	-	-	-
syc1482-h_at	Synpcc7942_0029	syc1468_c		hypothetical protein	1.05287	1.45532	0.122165	0.316571	1.10805	1.27759	-1.67649	0.895331	0.263997	1.18979	-	-	-	-	-
syc1483-h_at	Synpcc7942_0028	syc1469_c		hypothetical protein	2.20064	3.00403	1.37821	0.0617148	3.35806	1.20476	-4.21789	1.20249	1.36606	2.61217	-	-	-	-	-
syc1484-h_at	Synpcc7942_0027	syc1470_c	bioF	7-keto-8-aminopelargonic acid synthetase	6.36307	7.92968	5.04974	3.49449	9.05846	6.10778	-0.160494	4.0447	1.63182	3.95878	+	+	+	+	+
syc1485-m_at	Synpcc7942_0026	syc1471_d		hypothetical protein	5.31788	4.19027	-0.279903	1.89189	5.33281	1.51963	-3.27025	0.665858	-0.858074	0.0398958	+	-	+	-	-
syc1486-h_at	Synpcc7942_0025	syc1472_c		hypothetical protein	1.02552	2.67581	0.0924597	2.38191	1.84648	-0.158229	-0.124001	1.0287	0.887793	1.99051	-	-	-	-	-
syc1487-m_at	Synpcc7942_0024	syc1473_d		hypothetical protein	-0.212391	2.87402	0.544033	1.2889	2.01626	1.37954	0.204273	2.48748	0.884939	2.30359	-	-	-	-	-
syc1488-m_at	Synpcc7942_0023	syc1474_d		H+/Ca2+ exchanger	6.09141	13.7972	2.37187	6.29419	5.03633	10.5441	1.71916	5.92081	1.44204	2.96202	+	+	+	+	-
syc1489-m_at	Synpcc7942_0022	syc1475_d		hypothetical protein	7.12718	6.3403	3.98854	2.91252	7.16897	5.41355	-0.639153	1.45477	0.468137	1.21231	+	+	+	-	-
syc1490-m_at	Synpcc7942_0021	syc1476_d	cobK	precorrin-6x reductase	5.09608	7.65365	3.63461	1.50424	7.67591	4.0668	-8.14139	5.41122	-0.526415	4.23853	+	-	+	+	+
syc1491-h_at	Synpcc7942_0020	syc1477_c			0.537598	3.36362	0.639759	2.371	1.0181	3.10079	-0.610353	1.92735	0.656271	1.12613	-	-	-	-	-
syc1492-h_at	Synpcc7942_0019	syc1478_c	sir	ferredoxin-sulfite reductase	3.10987	4.12083	2.82767	1.98961	2.66658	2.70999	0.840119	0.072334	2.99032	-0.0140386	+	-	-	-	-
syc1493-m_at	Synpcc7942_0018	syc1479_d	glyS	glycyl-tRNA synthetase beta chain	7.24008	8.82803	6.66387	6.83378	8.29726	7.46485	-1.44469	3.24398	0.980983	4.12041	+	+	+	-	+
syc1494-m_at	Synpcc7942_0017	syc1480_d	eda, hga	KHG/KDPG aldolase 2-dehydro-3-deoxyphosphogluconate aldolase / 4-hydroxy-2-oxoglutarate aldolase	2.52454	9.99067	2.5012	6.3425	2.35081	6.35054	-2.66028	5.61417	1.89627	6.79721	+	+	+	+	+
syc1495-h_at	Synpcc7942_0016	syc1481_c			6.54006	7.93621	1.51764	3.99185	9.49476	6.47429	-3.72757	5.52166	1.36179	4.08868	+	+	+	+	+
syc1496-m_at	Synpcc7942_0015	syc1482_d		hypothetical protein	-0.229687	2.27909	0.548102	0.315911	1.88869	1.21537	-1.00001	2.39931	1.24069	2.62302	-	-	-	-	-
syc1497-m_at	Synpcc7942_0014	syc1483_d		hypothetical protein	5.51579	12.9192	1.05569	2.71867	4.49728	11.7323	1.85665	8.05241	3.78962	11.4903	+	-	+	+	+
syc1498-h_at	Synpcc7942_0013	syc1484_c			0.830871	0.898796	2.03552	2.27126	4.32413	2.71584	0.261271	0.0419116	0.938141	1.06925	-	-	-	-	-
syc1499-m_at	Synpcc7942_0012	syc1485_d	rps6	30S ribosomal protein S6	3.02901	4.98565	0.818001	1.45701	4.17564	2.3112	0.66909	0.679581	0.431005	2.17714	+	-	+	-	-
syc1500-m_at	Synpcc7942_0011	syc1486_d			11.372	11.4129	6.37466	7.40703	11.6498	9.41476	7.1599	7.83061	11.3966	10.8118	+	+	+	+	+
syc1501-m_at	Synpcc7942_0010	syc1487_d		hypothetical protein	3.00199	4.29189	3.08742	5.43164	2.44578	2.49034	0.0459956	1.5651	0.867872	1.58677	+	-	-	-	-
syc1502-h_at	Synpcc7942_0009	syc1488_c	argG	argininosuccinate synthetase	5.73897	7.87995	5.12818	6.44236	5.85746	5.1514	-0.478517	2.77141	1.76008	1.86088	+	+	+	-	-
syc1503-m_at	Synpcc7942_0008	syc1489_d			15.4094	8.20423	7.81746	4.01273	16.3541	6.93784	5.48125	4.44576	6.77269	4.13166	+	+	+	+	+
syc1504-m_at	Synpcc7942_0007	syc1490_d			5.4006	7.60238	4.47005	4.52174	6.32096	6.69638	1.8487	4.11413	3.28203	5.00695	+	+	+	+	+
syc1505-m_at	Synpcc7942_0006	syc1491_d		hypothetical protein	5.72708	6.19036	5.36373	4.47556	7.72548	5.86095	0.59863	4.41222	2.63222	4.10431	+	+	+	+	+
syc1506-m_at	Synpcc7942_0005	syc1492_d		hypothetical protein	5.56526	8.11221	2.87758	3.19674	6.31587	7.85144	-2.28389	2.31802	0.118767	2.54421	+	-	+	-	-
syc1507-h_at	Synpcc7942_0004	syc1493_c	purF	amidophosphoribosyltransferase	6.18735	6.28955	4.16072	1.06988	6.58229	4.34856	0.348976	1.05085	0.946556	1.79655	+	+	+	-	-
syc1508-h_at	Synpcc7942_0003	syc1494_c	purL	phosphoribosylformyl glycinamidine synthetase II	10.1223	11.9549	7.41695	4.60197	10.4119	9.07957	1.45701	4.81724	4.5108	5.81447	+	+	+	+	+
syc1509-h_at	Synpcc7942_0002	syc1495_c		RNA metabolism-related protein conserved hypothetical protein	3.14742	2.78864	1.14584	0.770222	3.83082	0.321962	1.47631	2.17658	3.59744	2.55507	-	-	-	-	-
syc1510-h_at	Synpcc7942_0001	syc1496_c	dnaN	DNA polymerase III beta subunit	10.276	12.1734	7.18561	8.7509	10.8695	10.9087	4.72997	7.47911	4.9719	7.95831	+	+	+	+	+
syc1511-m_at	Synpcc7942_2613	syc1497_d	cbbZp	phosphoglycolate phosphatase	0.816494	7.176	0.146521	1.24112	2.80887	3.58523	-1.8228	2.69054	0.779851	3.61465	+	-	+	-	+
syc1512-h_at	Synpcc7942_2612	syc1498_c	thrC	threonine synthase	3.82102	11.4314	3.59838	8.15251	4.61987	10.2863	3.04514	5.96089	4.85087	11.4361	+	+	+	+	+
syc1513-m_at	Synpcc7942_2611	syc1499_d		hypothetical protein	10.6792	15.3015	9.22359	6.51387	12.1302	14.5489	3.06375	7.68252	7.38149	10.7968	+	+	+	+	+
syc1514-m_at	Synpcc7942_2610	syc1500_d	cobA	uroporphyrin-III C-methyltransferase	3.76139	7.9387	3.0417	2.5359	5.04445	5.8007	0.622208	4.7029	3.25374	5.57433	+	-	+	+	+
syc1515-h_at	Synpcc7942_2609	syc1501_c		hypothetical protein	2.13329	1.13349	4.832	1.01365	8.1267	3.07968	1.3633	0.427917	1.55703	0.205979	-	+	+	-	-
syc1516-h_at	Synpcc7942_2608	syc1502_c			5.47766	2.10609	4.60912	2.67846	6.43204	0.733313	3.16454	1.4469	4.14286	2.02956	+	+	+	-	+
syc1517-m_at	Synpcc7942_2607	syc1503_d	xthA	exodeoxyribonuclease III	4.79252	11.5849	3.66868	8.23898	7.375	9.40402	-4.28015	6.34731	-1.87622	3.37568	+	+	+	+	+
syc1518-m_at	Synpcc7942_2606	syc1504_d	thrS	threonyl-tRNA synthetase	5.29867	9.07569	3.51819	4.70533	5.99492	8.2004	0.11618	2.81907	1.64834	3.9409	+	+	+	-	+
syc1519-m_at	Synpcc7942_2605	syc1505_d			1.70778	2.54067	0.603223	1.83716	4.04019	3.74803	2.33851	2.48414	3.29296	3.14933	-	-	+	-	-
syc1520-h_at	Synpcc7942_2604	syc1506_c	ctaE	cytochrome c oxidase subunit III	3.23623	2.3019	0.124708	0.690349	1.03209	0.523693	0.243372	0.246797	1.15816	0.841745	-	-	-	-	-
syc1521-h_at	Synpcc7942_2603	syc1507_c	ctaD	cytochrome c oxidase subunit I	6.7048	3.56267	0.0409611	0.166696	1.85265	1.18779	0.601304	1.00561	1.44188	1.69634	+	-	-	-	-
syc1522-h_at	Synpcc7942_2602	syc1508_c	ctaC	cytochrome c oxidase subunit II	8.73079	5.9455	0.48779	0.265136	1.33076	0.271792	1.13209	1.27268	2.01147	2.00218	+	-	-	-	-
syc1523-m_at	Synpcc7942_2601	syc1509_d		hypothetical protein	5.96775	5.06607	0.0977704	0.559948	0.655901	0.689499	0.361733	0.931212	1.24185	1.45054	+	-	-	-	-
syc1524-m_at	Synpcc7942_2600	syc1510_d	ctaB	cytochrome c oxidase folding protein	4.9616	4.67969	0.19798	0.100071	0.52883	0.0264699	-0.102093	0.0865181	0.46903	0.463942	+	-	-	-	-
syc1525-m_at	Synpcc7942_2599	syc1511_d		hypothetical protein	1.38507	0.766796	1.82086	2.64997	1.37733	1.35609	-0.557608	2.57111	2.55793	3.29586	-	-	-	-	-
syc1526-m_at	Synpcc7942_2598	syc1512_d		hypothetical protein	2.73596	4.28513	1.34353	0.392752	3.83749	4.41535	-0.116998	5.24326	1.29457	1.82526	+	-	+	+	-
syc1527-h_at	Synpcc7942_2597	syc1513_c		hypothetical protein	5.52211	8.18153	3.62305	5.47261	6.60784	7.75626	1.75207	6.12749	3.90191	6.01471	+	+	+	+	+
syc1528-h_at	Synpcc7942_2596	syc1514_c	mviM	probable oxidoreductase	13.1286	23.2024	8.14561	13.41	13.5497	20.7373	7.15759	11.1091	5.68332	11.1661	+	+	+	+	+
syc1529-h_at	Synpcc7942_2595	syc1515_c		hypothetical protein	5.30955	15.2013	5.12956	6.17873	5.38564	14.0286	0.390875	6.3589	0.670651	6.47899	+	+	+	+	+
syc1530-h_at	Synpcc7942_2594	syc1516_c			10.106	15.7361	8.03099	7.56748	10.3298	14.8122	4.16625	8.10789	5.21407	9.26573	+	+	+	+	+
syc1531-h_at	Synpcc7942_2593	syc1517_c			2.36671	3.92184	0.853826	0.546935	5.12428	6.25482	1.7857	1.40271	2.05731	2.30501	+	-	+	-	-
syc1532-m_at	Synpcc7942_2592	syc1518_d	umpS, pyrE	orotate phosphoribosyltransferase	3.7286	3.51881	3.59661	3.10821	4.7652	3.23317	-0.794785	1.52528	-0.217333	0.728739	+	-	+	-	-
syc1533-h_at	Synpcc7942_2591	syc1519_c		hypothetical protein	3.82667	3.69934	0.402287	0.22925	0.341897	0.307275	0.181589	0.175897	0.331463	0.268463	+	-	-	-	-
syc1534-h_at	Synpcc7942_2590	syc1520_c	digC	similar to pilin-like protein	15.3647	7.68966	1.16767	0.553433	1.06676	0.550426	0.680543	0.313849	0.999044	0.344507	+	-	-	-	-
syc1535-h_at	Synpcc7942_2589	syc1521_c		hypothetical protein	5.61786	11.0874	2.04652	5.1426	6.17626	8.34078	2.1471	6.46918	3.90272	7.75614	+	+	+	+	+
syc1536-m_at	Synpcc7942_2588	syc1522_d	ubiD	3-octaprenyl-4-hydroxybenzoate carboxy-lyase UbiD	5.72812	7.03406	1.01204	3.66046	6.91613	5.25365	-0.847449	2.03488	1.13538	3.13466	+	-	+	-	-
syc1537-m_at	Synpcc7942_2587	syc1523_d			2.81947	3.99362	1.01574	1.40786	3.50415	3.48402	-0.875005	2.49529	-0.258984	1.47	+	-	+	-	-
syc1538-h_at	Synpcc7942_2586	syc1524_c		hypothetical protein	0.567477	10.4247	-0.315021	0.812601	1.72311	7.54264	-0.794219	11.0458	1.65617	12.7415	+	-	+	+	+
syc1539-m_at	Synpcc7942_2585	syc1525_d		hypothetical protein	1.50126	2.69316	-0.406816	1.93883	2.02546	0.869062	-0.301496	2.34453	1.32022	2.10949	-	-	-	-	-
syc1540-h_at	Synpcc7942_2584	syc1526_c	csgA, spoC, fabG	probable short chain dehydrogenase cell-cell signaling protein, C-factor	8.79	10.8241	2.34468	8.82	11.7956	8.1196	1.75432	7.81151	6.45508	8.96291	+	-	+	+	+
syc1541-h_at	Synpcc7942_2583	syc1527_c		hypothetical protein	2.43363	3.22366	2.6902	6.52175	3.71716	1.26705	-0.237264	0.0441668	1.00415	1.74029	-	-	-	-	-
syc1542-h_at	Synpcc7942_2582	syc1528_c	impA, suhB	myo-inositol-1(or 4)-monophosphatase	8.10791	6.1762	6.74221	4.23263	8.22991	5.4225	-3.13417	3.16875	0.798183	3.05837	+	+	+	-	-
syc1543-h_at	Synpcc7942_2581	syc1529_c	petF	ferredoxin petF-like protein	13.6067	9.58682	10.8837	6.00377	15.1843	9.34273	2.45155	4.91737	7.95658	6.68419	+	+	+	+	+
syc1544-m_at	Synpcc7942_2580	syc1530_d	dnaK	DnaK protein	7.46082	7.39605	3.71717	2.3538	9.94324	5.35097	0.906603	3.18329	5.37192	4.85272	+	-	+	-	+
syc1545-m_at	Synpcc7942_2579	syc1531_d	dnaJ	DnaJ protein	5.8339	8.10127	3.35411	1.09853	6.26833	5.61999	0.14797	5.1602	3.72798	4.83921	+	-	+	+	+
syc1546-m_at	Synpcc7942_2578	syc1532_d		hypothetical protein	5.13543	9.19176	3.25648	5.13821	5.35346	7.17546	2.93025	6.79588	4.34574	7.79937	+	+	+	+	+
syc1547-m_at	Synpcc7942_2577	syc1533_d		hypothetical protein	6.25256	4.35281	3.17324	1.96649	6.15153	3.26978	1.51163	2.33919	4.4058	3.23033	+	-	+	-	+
syc1548-m_at	Synpcc7942_2576	syc1534_d		hypothetical protein	5.2132	2.99184	2.02294	1.44458	7.84107	0.226211	-1.55883	0.579479	0.818975	0.891407	+	-	+	-	-
syc1549-h_at	Synpcc7942_2575	syc1535_c	mntC, znuA	ABC-type manganese transport system substrate-binding protein MntC	-0.218864	0.729365	1.29843	4.21119	3.2732	3.87071	-1.92507	5.0235	0.410071	3.37228	-	-	-	-	-
syc1550-m_at	Synpcc7942_2574	syc1536_d	mntA	manganese transport system ATP-binding protein MntA	0.806465	0.171234	1.70272	0.21304	2.34212	1.35802	-1.65199	1.09683	-0.514379	-0.188439	-	-	-	-	-
syc1551-m_at	Synpcc7942_2573	syc1537_d	mntB	manganese transport system membrane protein MntB	3.83363	4.5031	4.11995	1.95253	8.57345	3.52018	-5.72322	2.78386	0.396673	-0.346323	+	+	+	-	-
syc1552-m_at	Synpcc7942_2572	syc1538_d		hypothetical protein	1.1453	2.83262	0.082183	0.995632	2.29691	40.4758	-0.0871505	0.288629	0.153763	0.989687	-	-	+	-	-
syc1553-h_at	Synpcc7942_2571	syc1539_c	mrcA, ponA	penicillin-binding protein	1.18152	4.09872	1.86833	2.80606	3.60149	-0.338313	1.01799	4.17014	1.30086	3.0478	+	-	-	+	-
syc1554-m_at	Synpcc7942_2570	syc1540_d	tyrS	tyrosyl tRNA synthetase	8.51247	8.52785	7.54091	7.45074	8.80047	7.27808	0.460924	3.94586	3.1542	4.22776	+	+	+	+	+
syc1555-m_at	Synpcc7942_2569	syc1541_d	pyrF	orotidine 5' monophosphate decarboxylase	6.35793	3.61028	5.82773	3.07686	7.32083	3.12042	2.50053	2.13952	4.21689	1.95293	+	+	+	-	+
syc1556-m_at	Synpcc7942_2568	syc1542_d		hypothetical protein	4.37579	7.45793	3.58281	4.65071	5.89529	6.02155	0.111513	5.18481	3.07708	3.78042	+	+	+	+	+
syc1557-h_at	Synpcc7942_2567	syc1543_c	thiL	thiamine-monophosphate kinase	1.90757	0.471265	2.58331	0.047133	3.33093	0.957548	-0.0521462	0.663926	2.41232	0.386562	-	-	-	-	-
syc1558-h_at	Synpcc7942_2566	syc1544_c	ppiB	peptidyl-prolyl cis-trans isomerase	8.79304	4.56452	3.02542	0.276333	10.5002	1.89728	0.791607	1.62637	2.20684	2.41266	+	-	+	-	-
syc1559-m_at	Synpcc7942_2565	syc1545_d	efp	elongation factor P	11.6098	11.1526	9.70424	9.48889	11.7791	9.86683	-0.290727	2.62897	2.14345	3.08388	+	+	+	-	-
syc1560-m_at	Synpcc7942_2564	syc1546_d	accB	biotin carboxyl carrier protein of acetyl-CoA carboxylase	10.8055	14.9288	9.26771	12.2885	11.1792	13.6851	2.11474	5.91108	2.819	4.82406	+	+	+	+	+
syc1561-h_at	Synpcc7942_2563	syc1547_c		hypothetical protein	2.42181	2.32665	-0.480421	4.35589	4.85652	0.265716	-1.56453	0.527424	-0.363513	0.831122	-	-	+	-	-
syc1562-h_at	Synpcc7942_2562	syc1548_c		aluminum resistance protein homolog	10.3838	6.57543	6.75971	3.3627	12.056	5.70848	-0.922266	2.46883	-0.632917	1.56767	+	+	+	-	-
syc1563-m_at	Synpcc7942_2561	syc1549_d	desC, des9	acyl-CoA desaturase 1	13.8157	9.53172	10.5343	3.94997	14.9295	6.96979	2.37778	1.59574	-0.111828	3.20069	+	+	+	-	-
syc1564-h_at	Synpcc7942_2560	syc1550_c		hypothetical protein	3.48277	4.07262	2.4459	2.51961	3.69477	3.11287	-1.09166	3.41735	2.53605	2.14688	+	-	-	-	-
syc1565-m_at	Synpcc7942_2559	syc1551_d	rpl9	50S ribosomal protein L9	11.5429	6.29486	9.67492	4.54286	12.9738	5.53649	3.14448	1.49284	-0.0855367	2.5602	+	+	+	-	-
syc1566-h_at	Synpcc7942_2558	syc1552_c	nifS	cysteine desulfurase NifS	1.26311	0.567426	1.38522	3.3297	1.73209	1.25712	-2.61737	0.00464836	0.157322	1.44287	-	-	-	-	-
syc1567-m_at	Synpcc7942_2557	syc1553_d	hoxU	NAD-reducing hydrogenase HoxS gamma subunit	-0.177864	0.435936	2.84988	7.52001	6.35585	3.61733	2.71657	2.66086	5.56406	3.2961	-	-	+	-	+
syc1568-m_at	Synpcc7942_2556	syc1554_d	hoxY	NAD-reducing hydrogenase HoxS delta subunit	-0.298505	0.478614	1.84863	2.56143	2.9826	2.19345	-0.49958	0.875704	0.0519469	0.575322	-	-	-	-	-
syc1569-m_at	Synpcc7942_2555	syc1555_d	hoxH	NAD-reducing hydrogenase HoxS beta subunit	1.04647	1.72572	0.852175	3.95397	2.31357	3.08624	0.613687	1.62463	1.52671	1.32104	-	-	-	-	-
syc1570-m_at	Synpcc7942_2554	syc1556_d		hypothetical protein	1.03672	0.0143446	0.0261855	1.82617	2.59901	0.878994	1.23172	1.05695	1.56037	1.16055	-	-	-	-	-
syc1571-m_at	Synpcc7942_2553	syc1557_d	hypA	putative hydrogenase expression/formation protein HypA1	2.56623	1.88179	0.436903	2.67504	3.93443	2.74381	-1.84431	0.977785	0.534167	0.812568	-	-	+	-	-
syc1572-m_at	Synpcc7942_2552	syc1558_d	hypB	hydrogenase isoenzymes formation protein HypB	3.15989	1.96152	1.88404	0.402224	4.2263	2.22664	-0.996839	0.155242	-0.297034	-0.154504	-	-	+	-	-
syc1573-m_at	Synpcc7942_2551	syc1559_d	hypF	hydrogenase maturation protein HypF	0.209878	0.747663	1.51319	2.05587	1.24796	1.34578	-0.963722	0.805893	0.368036	0.958679	-	-	-	-	-
syc1574-m_at		syc1560_d	hypC, hupC	hydrogenase maturation protein HypC	0.94126	1.1231	2.12895	1.84361	0.855996	-0.0279657	-0.490972	0.0486472	-0.17378	-0.0141831	-	-	-	-	-
syc1575-h_at	Synpcc7942_2550	syc1561_c			6.28926	6.64572	5.47074	3.2279	8.83933	5.63242	-0.87043	2.393	4.09687	4.41448	+	+	+	-	+
syc1576-h_at	Synpcc7942_2548	syc1562_c	leuD	3-isopropylmalate dehydratase small subunit	2.93511	5.72572	2.00104	2.6042	3.04818	3.51605	0.837082	3.59094	1.88707	4.3709	+	-	+	-	+
syc1577-h_at	Synpcc7942_2547	syc1563_c			0.422287	0.408653	0.213216	0.72846	2.37176	1.23011	3.4842	3.91322	4.48561	4.47341	-	-	-	+	+
syc1578-h_at	Synpcc7942_2546	syc1564_c		hypothetical protein	5.1686	5.03709	4.4407	2.54015	4.56779	3.41867	2.03464	3.277	3.40571	3.10675	+	+	+	-	-
syc1579-h_at	Synpcc7942_2545	syc1565_c	aspC	aspartate aminotransferase	4.32531	9.9282	3.94594	8.1268	5.31448	8.62534	-0.435403	4.86793	2.00504	5.67904	+	+	+	+	+
syc1580-m_at	Synpcc7942_2544	syc1566_d		hypothetical protein	2.83925	3.77893	1.9682	3.55808	3.80514	3.56045	-1.3171	2.53129	-0.0480202	1.07037	+	-	+	-	-
syc1581-m_at	Synpcc7942_2543	syc1567_d		DNA polymerase bacteriophage-type Uracil DNA glycosylase superfamily	4.07642	3.21353	0.13477	2.49713	3.6985	0.777053	1.83441	2.46377	2.95061	2.62047	+	-	-	-	-
syc1582-m_at	Synpcc7942_2542	syc1568_d	petJ	putative cytochrome C6-2	2.26456	2.6477	-0.352552	0.75468	3.81226	1.3167	0.893512	2.37044	3.46243	2.90595	-	-	-	-	-
syc1583-h_at	Synpcc7942_2541	syc1569_c	rpl19	50S ribosomal protein L19	4.60892	6.46865	3.56214	4.44861	5.24257	3.5736	0.8361	3.0229	3.71802	5.00813	+	+	+	-	+
syc1584-m_at	Synpcc7942_2540	syc1570_d		blue-copper-protein-like protein	19.5793	9.59898	7.94847	2.27559	16.0669	3.65234	-0.806187	0.191508	-0.178403	0.0701601	+	+	+	-	-
syc1585-m_at	Synpcc7942_2539	syc1571_d		hypothetical protein thioredoxin like	2.80174	2.74686	1.07694	0.559193	2.34894	0.368955	1.02107	2.02583	1.72328	2.15009	-	-	-	-	-
syc1586-m_at	Synpcc7942_2538	syc1572_d	clpP	ATP-dependent Clp protease proteolytic subunit	1.87987	3.86663	1.31457	6.46148	2.0013	1.47573	0.0208372	0.896191	1.32281	2.70044	+	-	-	-	-
syc1587-m_at	Synpcc7942_2537	syc1573_d	clpP	ATP-dependent Clp protease proteolytic subunit	2.57227	2.85935	1.93651	7.51355	3.91827	0.0844091	0.590802	1.67956	2.19393	3.31337	-	-	+	-	+
syc1588-m_at	Synpcc7942_2536	syc1574_d		similar to DnaJ protein	8.5416	9.27901	2.51651	9.30282	10.1436	6.62567	2.83878	5.65092	7.30082	8.47187	+	-	+	+	+
syc1589-h_at	Synpcc7942_2535	syc1575_c		hypothetical protein	6.75997	5.94068	0.843046	0.178492	0.319929	0.604221	-0.566716	0.736474	0.625089	1.06483	+	-	-	-	-
syc1590-m_at	Synpcc7942_2534	syc1576_d		hypothetical protein	1.83492	6.0665	0.795319	0.00266106	4.31386	6.50597	0.559066	4.38856	2.37318	5.38782	+	-	+	+	+
syc1591-h_at	Synpcc7942_2533	syc1577_c		hypothetical protein	2.28858	2.20032	3.33218	6.17556	2.12245	1.80877	-0.747809	0.677527	0.0766912	1.09948	-	-	-	-	-
syc1592-m_at	Synpcc7942_2532	syc1578_d		hypothetical protein	-0.150669	0.698031	4.06415	5.54179	1.21012	1.67695	-1.01841	0.0311221	-0.487489	0.595416	-	-	-	-	-
syc1593-h_at	Synpcc7942_2531	syc1579_c	tsf	elongation factor TS	2.55294	4.7189	3.51812	3.2498	2.22317	3.13871	0.25269	1.49142	0.582834	2.16471	+	-	-	-	-
syc1594-h_at	Synpcc7942_2530	syc1580_c	rps2	30S ribosomal protein S2	1.94016	4.55743	2.72338	3.77015	0.886902	2.39076	0.242919	1.38049	0.206135	1.81065	+	-	-	-	-
syc1595-h_at	Synpcc7942_2528	syc1581_c		hypothetical protein	5.47108	17.9782	1.82789	2.98559	8.02456	12.8488	-1.76525	11.3394	1.51588	12.9198	+	-	+	+	+
syc1596-h_at	Synpcc7942_2527	syc1582_c		similar to esterase	-1.18249	3.0917	1.80778	0.431026	5.62556	4.18988	-4.55956	2.92478	-0.189526	3.52998	-	-	+	-	+
syc1597-h_at	Synpcc7942_2526	syc1583_c	clpX	ATP-dependent protease ATPase subunit	1.43378	0.0221393	0.423412	0.746833	0.355102	0.900158	0.373877	1.04936	1.33083	1.74112	-	-	-	-	-
syc1598-h_at	Synpcc7942_2525	syc1584_c	clpP	ATP-dependent Clp protease proteolytic subunit	5.76495	5.69811	1.91866	0.409911	6.59623	1.52817	0.574762	2.27467	3.26672	4.03605	+	-	+	-	+
syc1599-h_at	Synpcc7942_2524	syc1585_c	tig	trigger factor FKBP-type peptidyl-prolyl cis-trans isomerase (PPIase)	9.71288	7.41934	9.06529	5.87056	10.2326	7.08088	2.29642	0.67748	2.93693	1.29881	+	+	+	-	-
syc1600-m_at	Synpcc7942_2521	syc1586_d	gpsA	NAD+ dependent glycerol-3-phosphate dehydrogenase	3.23478	8.04304	2.12917	4.07085	4.30841	5.66005	-0.505962	4.60573	1.72452	4.26771	+	+	+	+	+
syc1601-m_at	Synpcc7942_2520	syc1587_d		hypothetical protein	25.2816	8.9797	22.3962	6.95888	27.7116	8.40554	7.40553	5.16545	13.1023	6.37122	+	+	+	+	+
syc1602-m_at	Synpcc7942_2519	syc1588_d		hypothetical protein	0.803711	0.737194	1.656	0.0658639	3.30865	3.71456	0.896163	2.19365	2.3795	2.7994	-	-	+	-	-
syc1603-m_at	Synpcc7942_2518	syc1589_d	glgA	glycogen synthase	8.51772	14.3623	6.61812	9.02455	9.36577	13.6859	1.74186	4.26546	2.2204	5.61343	+	+	+	+	+
syc1604-m_at	Synpcc7942_2517	syc1590_d		hypothetical protein	4.36529	9.2945	5.26114	6.86639	3.81802	7.88174	0.415009	4.53963	1.01155	2.56016	+	+	+	+	-
syc1605-m_at	Synpcc7942_2515	syc1591_d		hypothetical protein	-0.329808	3.39942	0.292216	0.336316	1.84636	2.37318	-2.50263	1.99948	0.975463	3.23697	-	-	-	-	-
syc1606-h_at	Synpcc7942_2514	syc1592_c	argF	ornithine carbamoyltransferase	4.70272	3.35486	2.73683	1.56611	5.04676	0.437736	0.441195	1.41147	2.6428	2.0525	+	-	+	-	-
syc1607-h_at	Synpcc7942_2513	syc1593_c	btpA	photosystem I biogenesis protein BtpA	9.34554	16.3425	8.60324	10.9215	9.76811	13.5681	7.42372	12.2463	9.22573	14.7216	+	+	+	+	+
syc1608-m_at	Synpcc7942_2512	syc1594_d		hypothetical protein	5.92173	9.70764	3.71641	0.121513	7.58037	7.22877	-0.593931	3.17668	0.241553	2.54801	+	-	+	-	-
syc1609-m_at	Synpcc7942_2511	syc1595_d		hypothetical protein	8.26936	4.86059	6.22635	0.705131	10.5323	3.4736	0.834314	2.68984	6.20649	3.67185	+	+	+	-	+
syc1610-h_at	Synpcc7942_2510	syc1596_c	infA	translation initiation factor 1 (IF-1)	5.16126	8.44054	4.23819	5.76469	5.67872	4.8817	3.65421	6.88871	5.47076	8.62762	+	+	+	+	+
syc1611-h_at	Synpcc7942_2509	syc1597_c		hypothetical protein	9.42601	8.99729	3.76605	2.67899	10.0546	6.24451	2.20392	4.04693	3.90849	3.3999	+	-	+	+	+
syc1612-h_at	Synpcc7942_2508	syc1598_c	ndbB	type 2 NADH dehydrogenase NdbB	4.31693	2.53559	2.15419	3.69495	4.35217	0.100973	-0.930461	1.00143	1.13282	1.2514	+	-	+	-	-
syc1613-m_at	Synpcc7942_2507	syc1599_d			4.3992	3.64034	0.00228883	1.3203	3.50511	8.59247	0.206512	0.699701	0.779279	1.43309	+	-	+	-	-
syc1614-m_at	Synpcc7942_2506	syc1600_d	cysH	phosphoadenosine phosphosulfate reductase	6.39131	6.60426	1.20734	0.996413	9.39126	12.4171	0.662144	1.99865	1.77302	2.56282	+	-	+	-	-
syc1615-h_at	Synpcc7942_2505	syc1601_c		O-methyltransferase	-0.676287	2.2136	-0.882868	1.99654	0.78683	1.39143	-3.16537	2.45547	-0.509362	1.62705	-	-	-	-	-
syc1616-m_at	Synpcc7942_2504	syc1602_d		hypothetical protein	9.71314	9.12773	15.3402	10.0083	16.3488	9.73774	6.3454	7.93036	8.39807	6.73015	+	+	+	+	+
syc1617-m_at	Synpcc7942_2503	syc1603_d	por	light-dependent NADPH-protochlorophyllide oxidoreductase	1.1328	0.593287	2.76466	3.01958	2.55428	3.15101	1.32134	1.40444	1.70539	1.89671	-	-	-	-	-
syc1618-m_at	Synpcc7942_2502	syc1604_d		hypothetical protein	3.49724	12.0811	2.75366	4.1439	4.60561	8.80113	-0.981951	6.17523	3.02628	6.76227	+	+	+	+	+
syc1619-h_at	Synpcc7942_2501	syc1605_c	aroF, aroG	phospho-2-dehydro-3-deoxyheptonate aldolase 3-deoxy-D-arabinoheptulosonate-7-phosphate synthase	3.13265	3.55628	2.56564	0.821858	8.97345	5.40576	2.06813	2.43873	4.05176	4.29993	+	-	+	-	+
syc1620-m_at	Synpcc7942_2500	syc1606_d		hypothetical protein	0.275268	0.943513	0.803333	0.404683	2.36841	1.96427	1.5644	1.03756	2.03977	1.45299	-	-	-	-	-
syc1621-m_at	Synpcc7942_2499	syc1607_d		hypothetical protein	4.57362	3.87598	0.486616	1.42819	1.11211	0.720895	0.101747	0.0314322	1.17209	0.576572	+	-	-	-	-
syc1622-m_at	Synpcc7942_2498	syc1608_d		similar to flotillin	1.74345	2.19275	0.269526	1.05684	0.109912	0.624062	-0.000181846	0.248131	0.375627	0.103883	-	-	-	-	-
syc1623-m_at	Synpcc7942_2497	syc1609_d	ndk, ndkR	nucleoside diphosphate kinase	5.33159	10.2675	5.23555	8.98683	5.35841	10.5808	0.919142	2.46917	0.225168	2.33929	+	+	+	-	-
syc1624-m_at	Synpcc7942_2496	syc1610_d	urtA	branched-chain amino-acid ABC transport system periplasmic binding protein	1.3723	2.71709	1.6466	2.40009	4.02232	5.13255	0.418056	3.78193	2.37938	3.66007	-	-	+	+	+
syc1625-m_at	Synpcc7942_2495	syc1611_d	natD	integral membrane protein of the ABC-type Nat permease for neutral amino acids NatD	6.01551	4.19196	6.6446	2.76838	7.16641	5.17975	1.75705	2.98906	3.23765	3.89084	+	+	+	-	+
syc1626-m_at	Synpcc7942_2494	syc1612_d	livM	branched-chain amino acid transport system permease protein	5.70489	4.80108	5.04023	3.0078	5.35957	4.36188	-0.358723	3.45186	-0.215494	2.17269	+	+	+	-	-
syc1627-m_at	Synpcc7942_2493	syc1613_d	natA	conserved component of ABC transporter for natural amino acids	1.54749	2.43996	2.1604	1.33983	2.87981	3.14275	-0.801596	2.29877	1.56875	2.83191	-	-	-	-	-
syc1628-m_at	Synpcc7942_2492	syc1614_d	livF, urtE	branched-chain amino acid transport system ATP-binding protein	3.26924	5.08371	3.68991	1.13933	4.77778	5.35547	-4.01285	3.13514	0.658673	2.47201	+	-	+	-	-
syc1629-h_at	Synpcc7942_2491	syc1615_c	gyrB	DNA gyrase B subunit	3.7633	7.34748	1.76915	1.65824	5.844	6.83084	-0.00969631	0.0762888	0.779003	2.57072	+	-	+	-	-
syc1630-m_at	Synpcc7942_2490	syc1616_d	miaA, trpX	tRNA delta-2-isopentenylpyrophosphate (IPP) transferase	2.18173	8.65446	1.21093	6.08756	2.91333	4.8739	-0.0297768	7.74881	2.25948	5.40605	+	+	+	+	+
syc1631-h_at	Synpcc7942_2489	syc1617_c		hypothetical protein	2.45134	4.5049	0.912427	0.329511	2.64349	3.49129	-0.293604	2.33456	1.73272	2.53573	+	-	+	-	-
syc1632-h_at	Synpcc7942_2488	syc1618_c			5.55102	5.07088	1.94533	3.74186	6.57771	3.96572	1.786	1.35351	3.27627	1.56403	+	-	+	-	-
syc1633-h_at	Synpcc7942_2487	syc1619_c		hypothetical protein	2.29927	2.5556	0.26613	2.78172	3.17933	2.06437	1.28007	1.10016	1.37044	1.34109	-	-	-	-	-
syc1634-m_at	Synpcc7942_2486	syc1620_d		hypothetical protein	12.3565	5.20857	3.11853	2.31159	8.41904	3.87542	0.795598	0.599437	1.48577	1.07594	+	-	+	-	-
syc1635-m_at	Synpcc7942_2484	syc1621_d			4.14275	2.74515	2.35302	1.9054	0.507561	1.39139	0.114296	0.536446	1.3344	1.2388	+	-	-	-	-
syc1636-m_at	Synpcc7942_2483	syc1622_d		hypothetical protein	4.32696	7.79158	1.32571	2.99866	3.55613	2.97495	-0.0424118	0.495324	0.33606	0.153674	+	-	-	-	-
syc1637-m_at	Synpcc7942_2481	syc1623_d			3.7967	8.00846	1.56098	3.68396	3.27037	5.63879	0.292889	1.93721	1.64141	3.44011	+	-	+	-	+
syc1638-m_at	Synpcc7942_2480	syc1624_d		hypothetical protein	3.20532	7.22663	0.396674	2.31001	3.92121	6.56477	-0.0878378	2.66471	1.78209	5.02641	+	-	+	-	+
syc1639-m_at	Synpcc7942_2478	syc1626_d	psb28-2	photosystem II Psb28-2 protein	34.313	33.9383	8.2058	11.6459	45.6276	44.5208	-0.56038	0.0565511	-0.0827822	0.263007	+	+	+	-	-
syc1640-m_at	Synpcc7942_2477	syc1627_d	sulA	cell division inhibitor SulA homolog	4.08117	6.87326	0.800794	2.12164	6.42912	10.112	-0.031111	0.381959	0.0602964	0.322021	+	-	+	-	-
syc1641-h_at	Synpcc7942_2476	syc1628_c		hypothetical protein	5.10682	7.52353	3.69782	4.37698	7.37788	7.13178	2.47497	4.97744	4.71299	5.63587	+	+	+	+	+
syc1642-h_at	Synpcc7942_2475	syc1629_c	argH	L-argininosuccinate lyase	4.76231	6.78371	4.25092	5.55087	5.17787	5.91407	-0.11275	2.64368	0.128664	1.55325	+	+	+	-	-
syc1643-h_at	Synpcc7942_2474	syc1630_c		hypothetical protein	7.80903	8.84295	4.30462	2.72856	8.82173	6.00337	5.2044	7.22179	7.76693	7.93319	+	+	+	+	+
syc1644-h_at	Synpcc7942_2473	syc1631_c		hypothetical protein	30.967	19.8669	25.1109	16.2199	32	18.8841	18.2453	14.8265	24.1141	15.2705	+	+	+	+	+
syc1645-h_at	Synpcc7942_2472	syc1632_c	ffh	signal recognition particle protein	4.14237	6.99114	2.19602	2.1865	4.7641	5.28772	0.21814	2.16218	0.854984	2.91131	+	-	+	-	-
syc1646-h_at	Synpcc7942_2471	syc1633_c	nusB	N utilization substance protein B transcription antiterminator NusB	6.84626	4.17315	3.67873	0.991887	8.11579	1.83791	0.51232	0.509892	1.7122	0.847416	+	-	+	-	-
syc1647-h_at	Synpcc7942_2470	syc1634_c		hypothetical protein	16.6069	8.68929	3.72488	1.14202	18.064	7.55351	4.98212	5.91352	6.36467	6.409	+	-	+	+	+
syc1648-h_at	Synpcc7942_2469	syc1635_c			14.99	17.7444	11.3541	12.8846	15.7645	15.193	1.66197	6.0911	3.74271	8.38336	+	+	+	+	+
syc1649-h_at	Synpcc7942_2468	syc1636_c	dnaK	DnaK protein	3.2497	0.684357	1.49084	2.26915	2.31926	4.6144	0.885095	0.557273	3.60957	3.64485	-	-	-	-	+
syc1650-m_at	Synpcc7942_2467	syc1637_d	aroE	shikimate 5-dehydrogenase	3.47199	4.24205	1.40368	2.72624	3.63687	3.12828	-1.14597	1.8355	0.0976861	1.43178	+	-	-	-	-
syc1651-h_at	Synpcc7942_2466	syc1638_c		two-component system response regulator OmpR subfamily	-0.163345	1.72821	0.575092	0.254381	4.78353	-0.347065	-0.930886	1.51654	0.741564	2.12053	-	-	-	-	-
syc1652-m_at	Synpcc7942_2465	syc1639_d		hypothetical protein	0.175514	1.34604	2.80877	4.66117	1.81015	0.0974857	1.72072	2.60299	2.45655	3.83423	-	-	-	-	+
syc1653-m_at	Synpcc7942_2464	syc1640_d		hypothetical protein	4.78259	10.3195	1.71769	2.02238	5.58466	8.82611	0.589097	7.53197	2.79259	7.35132	+	-	+	+	+
syc1654-m_at	Synpcc7942_2463	syc1641_d	metX, metK	S-adenosylmethionine synthetase	5.65044	5.57379	4.58111	3.63422	5.52956	4.41614	0.530158	1.55779	0.798545	0.185215	+	+	+	-	-
syc1655-m_at	Synpcc7942_2462	syc1642_d	xylB	probable sugar kinase	0.966215	6.49854	-0.504652	4.06511	2.48086	4.78298	-6.72932	2.50475	-1.30929	-0.0435458	+	+	+	-	-
syc1656-m_at	Synpcc7942_2461	syc1643_d		hypothetical protein	0.748689	1.92391	4.56006	4.18041	1.85646	0.744868	-0.0808645	1.1531	0.283927	0.978947	-	+	-	-	-
syc1657-m_at	Synpcc7942_2460	syc1644_d		hypothetical protein	4.2896	9.95351	1.78364	2.4506	4.48338	3.19106	0.918952	3.48477	1.92189	3.86094	+	-	+	-	+
syc1658-h_at	Synpcc7942_2459	syc1645_c			8.30752	24.6096	8.06491	20.9185	9.99828	22.8909	3.62841	12.921	4.25162	12.9753	+	+	+	+	+
syc1659-h_at	Synpcc7942_2458	syc1646_c	comE	competence protein ComE	-0.135859	0.768372	1.92586	0.195736	2.67671	1.13109	-0.590888	1.79184	0.382865	1.52276	-	-	-	-	-
syc1660-h_at	Synpcc7942_2457	syc1647_c	glyQ	glycyl-tRNA synthetase alpha chain	7.1312	9.75912	6.27548	8.42841	7.13862	8.39207	1.60589	4.52449	1.46564	5.35209	+	+	+	+	+
syc1661-h_at	Synpcc7942_2456	syc1648_c		hypothetical protein	5.13575	8.55015	3.38414	5.10202	6.15815	7.03299	0.63701	3.90891	1.55293	3.99939	+	+	+	+	+
syc1662-h_at	Synpcc7942_2455	syc1649_c		hypothetical protein	11.2872	11.2474	8.48575	7.35088	12.6726	10.1779	4.17246	6.55663	7.30694	8.36684	+	+	+	+	+
syc1663-m_at	Synpcc7942_2454	syc1650_d	apt	adenine phosphoribosyltransferase	7.43108	10.3525	6.6461	8.71146	7.96004	9.82322	1.56779	4.08216	2.86788	6.18459	+	+	+	+	+
syc1664-m_at	Synpcc7942_2454	syc1651_d		oligopeptides ABC transporter permease protein	8.32447	9.61364	7.74428	7.58877	9.35476	9.34372	1.12321	3.36326	1.90193	3.80495	+	+	+	-	+
syc1665-m_at	Synpcc7942_2453	syc1652_d	pilM	type IV pilus assembly protein PilM	6.6569	21.0917	5.82078	16.215	7.08384	20.8323	-0.139855	6.54983	0.421358	4.24003	+	+	+	+	+
syc1666-m_at	Synpcc7942_2452	syc1653_d		hypotetical protein	5.83619	10.049	6.83817	8.28417	6.09804	10.1372	0.233464	1.82292	0.163161	1.74894	+	+	+	-	-
syc1667-m_at	Synpcc7942_2452	syc1654_d	pilN	C terminus of hypothetical protein slr1275 (pilN)	8.32314	18.7436	8.50648	13.9873	8.87279	19.1723	1.79688	7.26347	0.370496	3.21011	+	+	+	+	-
syc1668-m_at	Synpcc7942_2451	syc1655_d	pilO	pilus assembly protein PilO	3.66081	8.91268	4.20682	7.84214	2.06149	9.54806	1.42941	3.10473	-0.0149068	1.88267	+	+	+	-	-
syc1669-m_at	Synpcc7942_2450	syc1656_d	pilQ, gspD	bifunctional pilus assembly protein PilQ/type II secretion pathway protein D	5.88228	13.3498	6.10135	11.3754	4.18206	13.0189	0.756209	1.56828	5.44288	6.39734	+	+	+	-	+
syc1670-h_at	Synpcc7942_2449	syc1657_c		antioxidant protein] rehydrin	2.12392	5.84078	3.56705	5.2081	1.26155	4.23131	0.908888	0.874941	0.693972	0.380278	+	+	+	-	-
syc1671-h_at	Synpcc7942_2448	syc1658_c	hflX	GTP-binding protein HflX	1.87278	2.09166	0.694679	1.09609	0.0804337	0.188335	0.000903775	1.26626	1.55372	2.49847	-	-	-	-	-
syc1672-h_at	Synpcc7942_2447	syc1659_c		hypothetical protein	0.379604	0.271872	5.18332	7.9362	1.28487	1.30738	0.225053	0.277876	1.0128	0.806111	-	-	-	-	-
syc1673-m_at	Synpcc7942_2446	syc1660_d	map	methionine aminopeptidase	3.56069	2.19346	2.50534	5.19098	6.08987	0.638224	-0.0770726	0.631722	1.87319	2.18973	+	-	+	-	-
syc1674-m_at	Synpcc7942_2445	syc1661_d	sphX	periplasmic phosphate-binding protein of ABC transporter	4.75803	9.66392	4.85574	7.59703	6.69766	7.64654	-2.03227	6.14941	2.77241	7.49624	+	+	+	+	+
syc1675-m_at	Synpcc7942_2444	syc1662_d	pstS	periplasmic phosphate-binding protein of ABC transporter	2.94876	7.60149	3.47952	6.64423	3.72139	6.52131	0.126831	2.66289	-0.106178	3.08216	+	+	+	-	-
syc1676-m_at	Synpcc7942_2443	syc1663_d	pstC, phoW	ABC-type phosphate transport system permease protein	7.69903	9.55697	6.31574	4.74006	7.76143	8.83412	0.103883	3.52289	0.559361	4.33798	+	+	+	-	+
syc1677-m_at	Synpcc7942_2442	syc1664_d	pstA, phoT	ABC-type phosphate transport system permease protein	3.55723	8.59106	3.8636	5.86983	3.28376	8.18777	-0.368595	2.71388	0.618141	2.96342	+	+	+	-	-
syc1678-m_at	Synpcc7942_2441	syc1665_d	pstB, phoT	ABC-type phosphate transport ATP-binding protein	3.88813	8.02318	4.41198	5.25477	3.17162	7.32097	-0.0946451	2.74543	-0.212472	3.32809	+	+	+	-	+
syc1679-m_at	Synpcc7942_2440	syc1666_d	pnp	polyribonucleotide nucleotidyltransferase	0.916313	1.42769	0.565557	0.649396	2.53264	0.167136	0.992286	0.032527	0.275974	1.17669	-	-	-	-	-
syc1680-h_at	Synpcc7942_2439	syc1667_c	crtR, bhy	beta-carotene hydroxylase	23.7176	26.8286	14.7985	19.4886	24.1984	24.8612	5.76741	10.5387	11.4579	16.5297	+	+	+	+	+
syc1681-m_at	Synpcc7942_2438	syc1668_d			7.80463	8.28084	6.10636	5.16884	9.24158	6.62488	1.08974	2.26813	0.508118	0.660441	+	+	+	-	-
syc1682-m_at	Synpcc7942_2437	syc1669_d	ileS	isoleucyl-tRNA synthetase	1.67717	7.82192	2.3064	0.304757	1.22584	2.38101	-0.328102	2.25233	0.675799	2.73622	+	-	-	-	-
syc1683-m_at	Synpcc7942_2436	syc1670_d	msrA	peptide methionine sulfoxide reductase	4.73222	13.2902	2.49405	1.20288	5.26944	8.5609	0.0992287	6.4161	2.64569	9.1743	+	-	+	+	+
syc1684-h_at	Synpcc7942_2435	syc1671_c		hypothetical protein	11.8305	10.2069	9.09693	5.36712	16.6307	9.47592	-0.0757902	6.48309	8.79841	8.91326	+	+	+	+	+
syc1685-h_at	Synpcc7942_2434	syc1672_c	ilvN	acetolactate synthase small subunit	-0.00501139	1.89214	0.0360612	0.532166	1.65434	1.27918	0.681204	1.14179	2.03193	2.01312	-	-	-	-	-
syc1686-h_at	Synpcc7942_2433	syc1673_c		hypothetical protein	1.34862	0.0794964	5.5967	7.03448	5.63931	0.04362	-2.76144	0.412187	1.44856	0.126359	-	-	+	-	-
syc1687-h_at	Synpcc7942_2432	syc1674_c		hypothetical protein	-0.102571	0.531533	3.88433	4.2555	0.740226	2.34188	0.347652	0.932332	1.71538	0.768736	-	-	-	-	-
syc1688-m_at	Synpcc7942_2431	syc1675_d		hypothetical protein	1.67118	1.37381	0.805299	0.712673	0.138186	0.739539	-0.594369	0.88482	-0.409093	0.391045	-	-	-	-	-
syc1689-m_at	Synpcc7942_2430	syc1676_d		N2, N2-dimethylguanosine tRNA	2.45743	3.01766	2.45251	0.947678	4.26728	1.04047	-0.328148	1.3671	3.91394	2.7695	-	-	+	-	+
syc1690-m_at	Synpcc7942_2429	syc1677_d	exbB2	biopolymer transport ExbB like protein	10.9837	9.59854	5.86998	2.27746	10.8192	7.23653	1.97196	4.24849	3.23139	5.33289	+	+	+	+	+
syc1691-m_at	Synpcc7942_2428	syc1678_d		biopolymer transport ExbD like protein	9.56175	10.4133	6.02108	4.2124	10.2359	7.67306	0.677554	3.23799	4.08574	4.87077	+	+	+	-	+
syc1692-h_at	Synpcc7942_2427	syc1679_c		thiosulfate sulfurtransferase	5.86992	6.01558	2.9761	2.65595	7.49032	5.8608	0.776712	3.19069	-0.486365	2.00741	+	-	+	-	-
syc1693-m_at	Synpcc7942_2426	syc1680_d	petM	cytochrome b6-f complex subunit PetM	3.52758	12.5113	2.4806	7.02438	4.26983	9.8686	1.54911	6.30244	3.81797	11.0792	+	+	+	+	+
syc1694-m_at	Synpcc7942_2425	syc1681_d	ycf39	chaperon-like protein for quinone binding in photosystem II	2.39838	2.01097	3.52115	0.214923	0.518484	2.26199	-0.37354	0.759305	0.106359	0.820283	-	-	-	-	-
syc1695-m_at	Synpcc7942_2424	syc1682_d		hypothetical protein	3.45684	2.45037	1.66117	1.26501	5.05714	2.69955	2.00786	1.24999	2.89852	2.40574	+	-	+	-	-
syc1696-m_at	Synpcc7942_2423	syc1683_d	gidA	glucose inhibited division protein	5.78985	4.78052	1.2556	2.95719	8.04526	3.16771	0.868702	1.49746	2.00278	2.12389	+	-	+	-	-
syc1697-m_at	Synpcc7942_2422	syc1684_d			10.1274	34.4269	6.4862	20.3287	11.0879	33.9453	4.55364	15.9193	3.601	15.3038	+	+	+	+	+
syc1698-m_at	Synpcc7942_2421	syc1685_d		hypothetical protein	2.7757	4.57556	2.36875	2.95409	4.20093	3.78229	-1.97183	2.32405	-0.496895	1.90809	+	-	+	-	-
syc1699-h_at	Synpcc7942_2420	syc1686_c	cysE	serine acetyltransferase	4.00211	1.63382	1.53229	2.34898	4.53211	1.15604	1.60736	1.29112	3.10537	1.51199	+	-	+	-	-
syc1700-h_at	Synpcc7942_2419	syc1687_c		hypothetical protein	0.343479	3.07195	0.246289	1.96545	2.26364	0.668197	-0.207668	2.46728	-0.113794	0.0466665	-	-	-	-	-
syc1701-m_at	Synpcc7942_2418	syc1688_d	lrrA	transcriptional regulator LysR family	-0.197967	2.35635	0.801188	0.462422	3.04893	0.802914	-5.42279	1.18198	-1.91532	1.69044	-	-	-	-	-
syc1702-m_at	Synpcc7942_2417	syc1689_d		multiple sugar transport system substrate-binding protein bacterial extracellular solute-binding protein	7.49656	7.22695	5.70615	3.99502	7.81858	5.45064	-1.88205	1.99379	0.259277	1.12221	+	+	+	-	-
syc1703-m_at	Synpcc7942_2416	syc1690_d	srrA	two-component response regulator for energy transfer from phycobilisomes to photosystems OmpR family	0.317184	0.492106	4.64591	1.28378	0.429081	2.60959	-0.428344	0.262099	0.0541501	0.227537	-	-	-	-	-
syc1704-m_at	Synpcc7942_2415	syc1691_d	lysS	lysyl-tRNA synthetase	2.26728	5.6621	1.25762	0.951651	3.56704	2.5827	-0.987058	1.54734	0.253598	2.27947	+	-	-	-	-
syc1705-m_at	Synpcc7942_2414	syc1692_d		hypothetical protein, putative methlytransferase	1.10836	0.882771	3.76668	1.37534	0.884378	3.70387	-0.391157	0.202739	0.252351	0.0485852	-	-	-	-	-
syc1706-m_at	Synpcc7942_2412	syc1693_d	phb, hflC	erthyrocyte band 7 integral membrane protein, protein 7.2B, stomatin	8.21321	8.01796	4.4169	4.4748	0.803256	1.74806	-0.374493	0.0226945	-0.0885473	-0.102099	+	+	-	-	-
syc1707-h_at	Synpcc7942_2411	syc1694_c		hypothetical protein	1.72946	0.819103	5.7283	6.76595	2.11881	0.864766	-0.810613	0.570354	1.00418	0.666208	-	-	-	-	-
syc1708-h_at	Synpcc7942_2410	syc1695_c		hypothetical protein	1.30462	0.484312	21.3217	6.06969	0.828609	2.67002	-3.18564	0.200693	-1.14893	0.235347	-	-	-	-	-
syc1709-m_at	Synpcc7942_2409	syc1696_d	purA	adenylosuccinate synthetase	6.51624	7.45962	6.98895	6.59661	7.25421	6.74389	0.219903	3.03441	1.62392	4.56206	+	+	+	-	+
syc1710-m_at	Synpcc7942_2408	syc1697_d		hypothetical protein	2.68811	3.63143	3.24939	3.44831	3.36028	3.57269	2.13352	1.22687	1.88007	1.86665	+	-	+	-	-
syc1711-h_at	Synpcc7942_2407	syc1698_c		hypothetical protein	4.03776	4.43685	3.2739	0.632467	5.33555	4.35574	-1.2708	1.46419	0.972254	2.23983	+	-	+	-	-
syc1712-h_at	Synpcc7942_2406	syc1699_c		FAD dependent oxidoreductase	5.85534	3.95017	0.49338	3.49061	9.7243	2.69591	-0.397037	1.79437	1.3957	1.5995	+	-	+	-	-
syc1713-m_at	Synpcc7942_2405	syc1700_d		hypotetical protein	2.59945	5.13675	2.18573	1.66524	3.49204	1.97472	-4.30946	2.23172	-0.70834	-0.0966171	+	-	-	-	-
syc1714-h_at	Synpcc7942_2404	syc1701_c		hypothetical protein	3.42303	4.24814	2.88096	3.02592	5.65143	4.79963	2.33834	4.5987	3.64366	4.31579	+	-	+	+	+
syc1715-h_at	Synpcc7942_2403	syc1702_c		hypothetical protein	4.65693	7.85478	2.81768	2.80631	5.8906	5.82014	3.47852	5.76344	4.91895	7.21201	+	-	+	+	+
syc1716-h_at	Synpcc7942_2402	syc1703_c		hypothetical protein	3.66536	2.6311	0.421471	2.8953	4.77062	2.93869	0.92864	0.920363	1.72531	1.46161	+	-	+	-	-
syc1717-m_at	Synpcc7942_2401	syc1704_d	hspA	16.6 kDa small heat shock protein molecular chaperon	5.017	6.52197	0.693718	0.228161	4.81569	7.56676	0.0199771	0.0849019	0.419423	0.632084	+	-	+	-	-
syc1718-m_at	Synpcc7942_2400	syc1705_d		hypothetical protein	3.3921	5.47514	3.05313	4.52715	3.2831	4.24763	0.587155	2.72511	-0.0993735	1.87798	+	+	+	-	-
syc1719-m_at	Synpcc7942_2399	syc1706_d		hypothetical protein	1.5621	1.91101	4.22405	3.79155	2.94363	1.1311	0.525697	0.902165	1.00823	1.61392	-	-	-	-	-
syc1720-m_at	Synpcc7942_2398	syc1707_d		hypothetical protein	5.70131	6.14112	4.78913	1.31309	8.74678	5.30073	0.526625	3.12523	1.86915	3.31326	+	+	+	-	+
syc1721-m_at	Synpcc7942_2397	syc1708_d		hypothetical protein	6.58999	8.60385	1.33296	1.3605	6.3642	5.12166	1.31087	3.72563	3.28651	6.21386	+	-	+	+	+
syc1722-m_at	Synpcc7942_2396	syc1709_d		hypothetical protein	11.167	8.54291	5.28818	2.2133	12.3389	6.88404	3.19176	3.139	6.16198	5.50287	+	+	+	-	+
syc1723-m_at	Synpcc7942_2395	syc1710_d		hypothetical protein	7.57651	17.7004	4.18274	8.38542	7.46338	14.4636	4.38476	12.8963	6.6276	14.9804	+	+	+	+	+
syc1724-m_at	Synpcc7942_2394	syc1711_d		Na+/H+ antiporter	1.69885	4.18342	-0.0193825	1.12856	1.60804	2.86289	-1.5405	1.6023	0.415131	2.3059	+	-	-	-	-
syc1725-h_at	Synpcc7942_2393	syc1712_c	gltX	glutamyl-tRNA synthetase	2.11188	4.23308	2.38014	2.86754	3.56036	3.92615	-0.430435	1.2103	1.31402	2.55706	+	-	+	-	-
syc1726-h_at	Synpcc7942_2392	syc1713_c			2.11442	3.36144	1.28433	1.69748	5.05	4.50556	-0.115139	2.44667	2.28974	3.7124	-	-	+	-	+
syc1727-h_at	Synpcc7942_2391	syc1714_c		similar to oxidoreductase	-0.15191	3.06369	-0.511885	1.29645	1.44569	2.76516	-0.780964	4.01381	1.14707	4.44502	-	-	-	+	+
syc1728-h_at	Synpcc7942_2390	syc1715_c		hydantoinase / oxoprolinase	0.159659	4.79264	1.15094	3.65416	1.99351	3.60975	-2.92342	2.17511	-1.0096	0.852508	+	-	+	-	-
syc1729-m_at	Synpcc7942_2389	syc1716_d		hypothetical protein	1.78912	2.06732	-0.0857986	2.50619	3.53282	2.72882	1.88995	3.20459	3.2044	3.52092	-	-	-	-	+
syc1731-m_at	Synpcc7942_2388	syc1717_d		hypothetical protein	0.884016	0.0143594	0.305579	1.56741	2.83211	2.86177	0.510865	0.031629	1.58877	1.13916	-	-	-	-	-
syc1732-m_at	Synpcc7942_2387	syc1718_d		hypothetical protein	2.20832	1.60005	2.44666	0.415097	5.09579	3.75389	0.56033	1.39823	3.36398	2.67157	-	-	+	-	-
syc1733-h_at	Synpcc7942_2386	syc1719_c	hypD	hydrogenase isoenzymes formation protein HypD	-0.50143	1.94082	0.417119	0.409527	2.97032	0.188451	-0.267173	0.669822	2.32284	0.886693	-	-	-	-	-
syc1734-h_at	Synpcc7942_2385	syc1720_c		hypothetical protein	3.66038	3.91606	0.247909	0.788537	0.22018	0.607026	-0.457687	0.0580169	0.12767	0.0330457	+	-	-	-	-
syc1735-h_at	Synpcc7942_2384	syc1721_c	nifJ	pyruvate flavodoxin oxidoreductase	6.86666	4.85612	0.532079	0.932401	0.989161	0.690555	-0.27726	0.0651046	0.780962	0.259095	+	-	-	-	-
syc1736-h_at	Synpcc7942_2383	syc1722_c	ycf81	hypothetical protein	4.0855	4.4923	2.08399	0.275713	5.37909	4.26017	0.733417	1.52982	0.726681	1.24477	+	-	+	-	-
syc1737-m_at	Synpcc7942_2382	syc1723_d	hemN	oxygen independent coprophorphyrinogen III oxidase	1.14943	4.23184	0.2724	4.64413	3.29797	0.811587	-5.04876	3.1611	-0.422821	-0.43076	+	-	-	-	-
syc1738-h_at	Synpcc7942_2381	syc1724_c	panB	3-methyl-2-oxobutanoate hydroxymethyltransferase	4.20145	9.27682	2.02126	2.90404	4.91346	6.90477	1.23333	5.72294	4.9849	8.11958	+	-	+	+	+
syc1739-m_at	Synpcc7942_2380	syc1725_d		hypothetical protein	3.33576	0.237789	2.13349	7.9555	9.90472	14.7344	0.350336	2.27119	1.38197	3.84063	-	-	+	-	-
syc1740-h_at	Synpcc7942_2379	syc1726_c	thiD	phosphomethylpyrimidine kinase	4.78112	10.9071	3.54029	8.92827	4.70202	9.57815	-0.640458	4.05192	0.656033	-0.879493	+	+	+	+	-
syc1741-h_at	Synpcc7942_2378	syc1727_c	ftsZ	cell division protein FtsZ	15.1638	13.4333	10.1067	8.86563	15.8881	12.1521	2.70528	3.09479	3.23986	3.28317	+	+	+	-	-
syc1742-h_at	Synpcc7942_2377	syc1728_c		hypothetical protein	15.8618	12.016	12.4612	7.18699	19.6145	10.7906	-1.70477	6.62358	5.955	5.28863	+	+	+	+	+
syc1743-h_at	Synpcc7942_2376	syc1729_c		hypothetical protein	8.31192	8.0251	5.36921	4.23978	8.63156	7.63758	2.45239	4.90345	4.55677	5.49693	+	+	+	+	+
syc1744-h_at	Synpcc7942_2375	syc1730_c		D-alanyl-D-alanine ligase	8.15078	8.19061	5.83719	4.35859	8.63481	6.19776	0.70412	2.89799	1.95959	3.00102	+	+	+	-	-
syc1745-h_at	Synpcc7942_2374	syc1731_c		hypothetical protein	6.42906	3.63276	3.45183	1.33095	6.49836	1.01005	-0.909684	0.989106	-0.488155	1.48119	+	-	+	-	-
syc1746-m_at	Synpcc7942_2373	syc1732_d		hypothetical protein	2.23095	2.86203	1.12585	1.65081	4.10468	0.996775	-1.99364	1.01788	1.7156	1.59073	-	-	+	-	-
syc1747-m_at	Synpcc7942_2372	syc1733_d		hypothetical protein	4.18718	3.75338	2.88118	1.65776	6.41333	3.01343	-0.219384	2.49664	3.16457	2.43664	+	-	+	-	-
syc1748-m_at	Synpcc7942_2371	syc1734_d		acyl-[acyl-carrier-protein]--UDP-N-acetylglucosamine o-acyltransferase	3.86907	5.86628	3.46705	3.95127	4.84241	3.90781	-0.721566	4.21041	1.7539	4.40124	+	+	+	+	+
syc1749-h_at	Synpcc7942_2369	syc1735_c	acrF	RND multidrug efflux transporter acriflavin resistance protein	4.57543	7.51636	3.4367	1.11904	5.28712	7.65534	1.39374	2.5083	0.501048	2.49929	+	-	+	-	-
syc1750-h_at	Synpcc7942_2368	syc1736_c		hypothetical protein	6.23492	11.4574	3.9626	4.16795	8.35852	11.8099	0.629265	3.98019	0.484048	3.79388	+	+	+	+	+
syc1751-m_at	Synpcc7942_2367	syc1737_d			1.75474	2.33862	0.657921	0.536903	1.79857	1.20902	1.41874	0.820434	1.65269	0.918652	-	-	-	-	-
syc1752-h_at	Synpcc7942_2365	syc1738_c	prfC, tos	peptide-chain-release factor 3	2.53417	2.52448	0.901753	0.160003	3.16023	0.766468	0.407834	1.35175	2.34686	2.26232	-	-	-	-	-
syc1753-m_at	Synpcc7942_2364	syc1739_d		hypothetical protein	0.434179	0.686627	2.119	3.84508	0.641727	2.15298	-0.887068	0.0791105	0.0667064	-0.0447517	-	-	-	-	-
syc1754-m_at	Synpcc7942_2363	syc1740_d		hypothetical protein	0.0180601	0.363014	0.302709	4.21803	3.97633	-0.24873	-0.786543	0.772845	1.35611	1.1411	-	-	+	-	-
syc1755-h_at	Synpcc7942_2362	syc1741_c	sds	solanesyl diphosphate synthase	5.42334	1.41266	12.566	1.72499	4.36471	3.16324	0.314816	0.423724	1.80607	0.718789	+	-	+	-	-
syc1756-h_at	Synpcc7942_2361	syc1742_c	murI	glutamate racemase	16.4319	18.0177	14.5622	13.8458	17.4352	16.3309	4.88573	10.86	8.9211	11.0585	+	+	+	+	+
syc1757-h_at	Synpcc7942_2360	syc1743_c	amiA	N-acetylmuramoyl-L-alanine amidase	4.15762	8.51355	4.64448	6.91455	4.29678	7.34709	1.73477	4.20869	1.78125	4.08818	+	+	+	+	+
syc1758-h_at	Synpcc7942_2359	syc1744_c		Na+/H+ antiporter	2.83079	6.54333	3.68909	5.05453	1.43009	6.43646	0.465547	2.48488	0.40845	1.05621	+	+	+	-	-
syc1759-h_at	Synpcc7942_2358	syc1745_c		nitrilase homolog	9.11848	10.0387	9.01903	8.61834	9.606	9.28937	1.67892	4.64639	4.82446	6.276	+	+	+	+	+
syc1760-m_at	Synpcc7942_2357	syc1746_d		hypothetical protein	2.15412	3.36065	0.344105	2.43979	2.46415	2.15733	-2.69447	2.32019	-0.55533	1.83416	-	-	-	-	-
syc1761-m_at	Synpcc7942_2356	syc1747_d		transcriptional regulator, CRP family protein, function not determined in Synechocystis	2.42896	5.66732	-0.618462	1.84515	3.47056	3.69129	-2.41442	3.80959	1.3758	4.21413	+	-	+	+	+
syc1762-m_at	Synpcc7942_2355	syc1748_d		hypothetical protein	1.46774	0.119223	0.128415	0.230428	1.5158	6.0662	-0.0461078	0.279971	0.160767	0.231166	-	-	-	-	-
syc1763-m_at	Synpcc7942_2354	syc1749_d	ytfC	FK506-binding protein FKBP-type peptidyl-prolyl cis-trans isomerase, periplasmic protein	4.21701	4.92834	2.48883	0.235433	6.2437	1.24292	0.623243	1.86612	0.181572	1.34004	+	-	+	-	-
syc1764-h_at	Synpcc7942_2353	syc1750_c	lipB	lipoate-protein ligase B	-0.374471	4.30018	1.09456	4.33837	2.25283	4.30787	-1.06521	3.36561	1.72427	4.53708	+	+	+	-	+
syc1765-m_at	Synpcc7942_2352	syc1751_d	lrtA	light repressed protein A homolog	3.4999	2.69202	1.31607	0.355454	2.64257	1.98073	0.640115	0.0122491	1.28801	0.540168	+	-	-	-	-
syc1766-h_at	Synpcc7942_2351	syc1752_c		hypothetical protein	4.53439	7.26012	2.90434	2.81885	4.54633	5.27553	-3.79269	2.74844	-1.49022	2.6263	+	-	+	-	-
syc1767-m_at	Synpcc7942_2350	syc1753_d		hypothetical protein	2.25402	1.56821	2.8838	4.84448	1.12273	1.54735	-0.0936227	0.730873	-0.0504355	0.696687	-	+	-	-	-
syc1768-h_at	Synpcc7942_2349	syc1754_c	pilT	twitching mobility protein	1.56379	1.90941	3.10021	3.85031	0.396325	1.27166	-0.0736074	0.233917	0.399223	0.696762	-	+	-	-	-
syc1770-h_at	Synpcc7942_2348	syc1755_c	queA	S-adenosylmethionine:tRNA ribosyltransferase-isomerase	6.12208	7.4183	4.2739	3.87958	6.57683	5.82525	0.348206	0.445709	1.29539	1.37053	+	+	+	-	-
syc1771-m_at	Synpcc7942_2347	syc1756_d		hypothetical protein	1.65551	0.464344	3.8671	3.65629	1.15605	2.19436	0.36249	0.214245	1.63539	0.659463	-	-	-	-	-
syc1772-h_at	Synpcc7942_2346	syc1757_c	hisB	imidazoleglycerol-phosphate dehydratase	3.45087	3.86409	1.81483	0.933944	4.12868	2.47382	-0.702837	0.39154	-0.0879537	-0.030872	+	-	+	-	-
syc1773-m_at	Synpcc7942_2345	syc1758_d	ycf65	hypothetical protein YCF65	8.76972	7.47259	8.29932	5.98824	10.3696	6.75404	1.26893	3.14061	1.05767	4.78296	+	+	+	-	+
syc1774-h_at	Synpcc7942_2344	syc1759_c			1.93594	6.5951	3.64835	6.29658	1.35402	5.58608	0.151953	1.69825	-0.14057	1.63973	+	+	+	-	-
syc1775-m_at	Synpcc7942_2343	syc1760_d	psaI	photosystem I PsaI protein	0.111129	4.25645	7.23809	6.69973	0.0699426	6.16222	0.409873	0.429747	2.21471	2.12249	+	+	+	-	-
syc1776-m_at	Synpcc7942_2342	syc1761_d	psaL	photosystem I reaction center subunit XI	1.29382	4.00657	4.27301	6.36917	1.1791	5.99951	0.989424	0.932974	1.28296	1.62973	+	+	+	-	-
syc1777-h_at	Synpcc7942_2341	syc1762_c		hypothetical protein	5.03715	5.96083	3.24612	3.81929	6.1526	4.39191	-2.18346	1.58705	0.0404787	1.41557	+	+	+	-	-
syc1778-h_at	Synpcc7942_2340	syc1763_c		GTP-binding protein engA	2.25508	3.16086	2.50744	2.85298	4.24447	1.6933	-0.7488	0.540276	-0.151502	0.821719	-	-	+	-	-
syc1779-h_at	Synpcc7942_2339	syc1764_c	rfaE	ADP-heptose synthase	10.1566	8.07366	8.65432	5.59322	11.1755	5.63506	4.00677	4.80688	6.25362	5.19521	+	+	+	+	+
syc1780-h_at	Synpcc7942_2338	syc1765_c			2.53352	1.54844	2.11327	0.941053	1.79455	1.85558	1.30176	0.794923	0.622734	0.840964	-	-	-	-	-
syc1781-m_at	Synpcc7942_2337	syc1766_d		hypothetical protein	8.47192	10.6125	6.52188	8.60251	9.31047	8.49789	0.652102	4.6579	2.02313	4.52904	+	+	+	+	+
syc1782-m_at	Synpcc7942_2335	syc1767_d	fbpII, fbp, fdp	fructose-16-bisphosphatase	1.63759	0.35491	4.32263	6.98061	1.00984	1.02304	0.490802	0.570295	0.814202	-0.0697127	-	+	-	-	-
syc1783-m_at	Synpcc7942_2334	syc1768_d	zwf	glucose-6-phosphate 1-dehydrogenase	0.39559	1.40875	1.44084	3.63666	1.2858	2.86806	-0.0720462	0.683915	0.21775	0.332251	-	-	-	-	-
syc1784-m_at	Synpcc7942_2333	syc1769_d	opcA	putative OxPPCycle protein OpcA	0.158056	0.920233	0.583568	3.84613	0.227609	3.19022	-0.224056	0.158333	0.682124	0.418346	-	-	-	-	-
syc1785-h_at	Synpcc7942_2332	syc1770_c	petD	cytochrome b6-f complex subunit 4	4.47419	12.7168	3.90165	5.16697	3.03967	3.17974	0.724487	1.51384	1.57449	2.85063	+	-	-	-	-
syc1786-h_at	Synpcc7942_2331	syc1771_c	petB	cytochrome b6	5.78737	14.3489	2.6564	2.86448	2.22246	2.20131	-0.0719282	1.8825	0.975093	2.62826	+	-	-	-	-
syc1787-m_at	Synpcc7942_2330	syc1772_d	ctpA	carboxyl-terminal processing protease	6.01187	10.4158	2.87641	3.06366	7.57362	8.10705	-0.0701477	3.1782	0.349553	4.23612	+	-	+	-	+
syc1788-m_at	Synpcc7942_2329	syc1773_d		hypothetical protein	3.10938	11.833	2.24209	5.34044	3.58706	7.99798	-0.415471	4.65661	1.28506	6.81257	+	+	+	+	+
syc1789-h_at	Synpcc7942_2328	syc1774_c		hypothetical protein, serine/threonine kinase	3.61337	0.968454	2.52705	0.914535	5.49013	1.58812	0.0439022	0.894307	0.855839	0.917514	+	-	+	-	-
syc1790-m_at	Synpcc7942_2327	syc1775_d		hypothetical protein	3.50179	12.4505	0.857729	6.19386	4.54842	9.78391	-0.224992	9.23937	2.08889	9.25754	+	+	+	+	+
syc1791-h_at	Synpcc7942_2326	syc1776_c		hypothetical protein	4.96836	3.44174	5.49997	4.99959	1.87095	0.492775	0.449735	0.0511531	0.827026	0.577622	+	+	-	-	-
syc1792-m_at	Synpcc7942_2325	syc1777_d		hypothetical protein	4.78111	7.14738	1.78572	1.15194	5.25929	4.67562	0.659598	2.76591	1.92847	2.53182	+	-	+	-	-
syc1793-h_at	Synpcc7942_2324	syc1778_c	gshB	glutathione synthetase	5.57157	5.4651	3.11501	1.56605	5.90284	3.06924	-0.718634	2.05188	-0.373696	0.229786	+	-	+	-	-
syc1794-h_at	Synpcc7942_2323	syc1779_c	grxC	glutaredoxin	1.76029	2.13073	0.861812	2.3632	1.88343	1.77463	-0.0705889	0.815515	1.06791	1.78968	-	-	-	-	-
syc1795-h_at	Synpcc7942_2322	syc1780_c	gatC	glutamyl-tRNA(Gln) amidotransferase subunit C	3.40737	11.5167	5.01037	9.91772	6.48799	14.7141	2.49779	9.15536	4.26613	12.523	+	+	+	+	+
syc1796-h_at	Synpcc7942_2321	syc1781_c	ycf3	photosystem I assembly related protein TPR-repeat protein	0.622861	3.32353	4.08213	3.38007	5.72489	6.96241	2.08003	3.25919	2.34013	3.62533	-	+	+	-	+
syc1797-h_at	Synpcc7942_2320	syc1782_c		hypothetical protein	4.02886	5.26268	0.715587	0.502258	3.6945	0.0309059	3.01447	5.07851	4.11383	4.8492	+	-	-	+	+
syc1798-h_at	Synpcc7942_2319	syc1783_c		hypothetical protein	0.159291	2.61944	0.800837	2.95253	2.6073	1.00771	-1.76813	5.7171	1.79726	3.85711	-	-	-	+	+
syc1799-h_at	Synpcc7942_2318	syc1784_c		hypothetical protein	1.12214	3.72997	0.842137	1.62038	2.68943	2.64124	-0.108394	2.52148	1.03034	2.84727	+	-	-	-	-
syc1800-m_at	Synpcc7942_2317	syc1785_d	ctaA	copper-transporting P-type ATPase CtaA	-0.0685488	1.40549	-0.195956	0.033533	1.20322	1.33293	0.505057	1.51244	2.1746	2.41455	-	-	-	-	-
syc1801-h_at	Synpcc7942_2316	syc1786_c	atpE	ATP synthase epsilon subunit	7.23848	6.07318	7.51505	5.30489	6.74825	5.60267	1.07026	1.88014	0.728587	1.23897	+	+	+	-	-
syc1802-h_at	Synpcc7942_2315	syc1787_c	atpB	ATP synthase beta chain of F1	5.05385	8.95576	6.77599	8.18401	5.03409	7.54364	0.194265	0.887766	2.54299	0.76356	+	+	+	-	-
syc1803-m_at	Synpcc7942_2314	syc1788_d	groES	GroES protein, 10 kD chaperonin of Synechococcus PCC7942	1.80214	0.894032	2.81857	3.67207	0.688001	0.909238	1.29965	0.510004	1.85905	0.655884	-	-	-	-	-
syc1804-m_at	Synpcc7942_2313	syc1789_d	groEL-2	groEL protein, 60kD chaperonin 2 of Synechococcus PCC7942	1.77404	0.743978	3.0133	4.27987	1.27179	1.85641	0.952356	0.715182	3.09215	2.57502	-	+	-	-	-
syc1805-h_at	Synpcc7942_2312	syc1790_c	murG	UDP-N-acetylglucosamine--N-acetylmuramyl-(pentapeptide) pyrophosphoryl -undecaprenol N-acetylglucosamine transferase	3.27808	4.85696	2.68704	3.18431	3.90734	2.94986	-1.18492	1.33021	-0.855712	-0.127922	+	-	+	-	-
syc1806-m_at	Synpcc7942_2311	syc1791_d		hypothetical protein	3.59047	5.83939	1.54891	1.51723	2.05771	2.10734	0.229621	2.7418	0.771478	3.10044	+	-	-	-	-
syc1807-m_at	Synpcc7942_2310	syc1792_d		hypothetical protein, L-2-diaminobutyrate decarboxylase	3.92017	8.16554	1.68532	1.5977	6.03435	6.86988	0.664815	4.23696	3.36319	5.32509	+	-	+	+	+
syc1808-m_at	Synpcc7942_2309	syc1793_d	tpx	thioredoxin peroxidase	2.27551	6.38561	0.734664	1.89508	3.5228	12.4769	0.11327	0.679943	0.0191179	1.08799	+	-	-	-	-
syc1809-h_at	Synpcc7942_2308	syc1794_c	gcvT	aminomethyltransferase	0.479637	0.673139	1.11986	0.534384	2.78532	2.51151	1.42081	1.90935	2.20792	2.32539	-	-	-	-	-
syc1810-h_at	Synpcc7942_2307	syc1795_c			2.70169	0.9709	2.23665	2.47578	1.71378	0.996657	0.531517	0.487105	1.40748	1.62168	-	-	-	-	-
syc1811-h_at	Synpcc7942_2305	syc1796_c	nblR	two-component response regulator OmpR subfamily	7.42954	8.73654	7.36736	6.25841	11.5639	9.03629	2.10442	4.68766	7.55586	7.84279	+	+	+	+	+
syc1812-h_at	Synpcc7942_2304	syc1797_c		hypothetical protein	3.63685	10.1977	2.31159	5.24736	4.60514	8.77084	3.23964	9.39223	4.56448	9.83207	+	+	+	+	+
syc1813-h_at	Synpcc7942_2303	syc1798_c	folP	dihydropteroate pyrophosphorylase	9.14865	3.90024	6.79493	2.73192	10.8654	6.06049	0.797325	3.2891	5.2423	4.06578	+	+	+	-	+
syc1814-m_at	Synpcc7942_2302	syc1799_d		hypothetical protein	6.28899	12.2413	4.66032	8.16596	6.93614	11.9403	2.99984	10.3362	4.90479	10.4637	+	+	+	+	+
syc1815-h_at	Synpcc7942_2300	syc1800_c		hypothetical protein	7.01427	5.68111	6.74528	4.6672	7.16522	4.89323	0.147269	2.46689	1.27626	3.07463	+	+	+	-	-
syc1816-h_at	Synpcc7942_2299	syc1801_c	rps15	30S ribosomal protein S15	5.62375	7.1088	4.92403	4.7639	5.74215	4.28151	-0.0259467	2.01403	1.93158	3.90031	+	+	+	-	+
syc1817-h_at	Synpcc7942_2298	syc1802_c	ruvA	holliday junction DNA helicase RuvA	2.03446	4.96128	2.03964	3.67153	2.92061	4.60836	-1.5906	2.04001	-0.292123	2.12749	+	-	+	-	-
syc1818-m_at	Synpcc7942_2297	syc1803_d	tal	transaldolase	2.33746	1.70899	3.53483	6.35277	3.136	1.80143	-0.101195	0.816273	0.871994	0.701872	-	-	-	-	-
syc1819-m_at	Synpcc7942_2296	syc1804_d	glnA	glutamate--ammonia ligase	3.59485	5.51936	2.41999	2.70972	4.08263	4.65248	-4.91598	2.39667	-1.82053	2.67122	+	-	+	-	-
syc1820-h_at	Synpcc7942_2295	syc1805_c			0.0146929	1.90296	-0.309719	1.10882	0.402957	0.1532	-2.33451	0.609858	-0.57802	1.25025	-	-	-	-	-
syc1821-h_at	Synpcc7942_2294	syc1806_c		hypothetical protein	0.334602	1.86164	0.152986	0.785867	1.54451	2.13965	0.0835271	1.20668	0.0095699	0.921301	-	-	-	-	-
syc1822-h_at	Synpcc7942_2293	syc1807_c			2.83042	4.35063	1.50303	1.92494	3.42244	3.57187	-0.653762	2.38839	1.45003	2.19774	+	-	+	-	-
syc1823-h_at	Synpcc7942_2292	syc1808_c			4.39959	8.13766	1.76096	3.15139	4.09208	5.9478	0.373257	5.45486	2.19785	4.4664	+	-	+	+	+
syc1824-m_at	Synpcc7942_2291	syc1809_d		hypothetical protein	1.09307	3.20179	0.80452	1.75687	0.247677	0.390936	0.215128	2.42261	0.440999	1.46987	-	-	-	-	-
syc1825-m_at	Synpcc7942_2290	syc1810_d		hypothetical protein	3.68256	4.62732	3.53144	3.07726	3.3944	2.29456	0.367718	2.48702	0.292541	1.59912	+	-	-	-	-
syc1826-m_at	Synpcc7942_2289	syc1811_d	ccmA, kdsA	probable carboxysome formation protein CcmA 2-dehydro-3-deoxyphosphooctonate aldolase (KDO 8-P synthase)	1.35718	0.996533	2.64316	2.16565	2.10643	1.2776	0.305001	0.0908748	-0.00342418	0.633926	-	-	-	-	-
syc1827-m_at	Synpcc7942_2288	syc1812_d		hypothetical protein	4.64016	3.53068	2.73343	2.93472	5.37869	1.45322	0.800435	2.9307	2.18902	2.23738	+	-	+	-	-
syc1828-m_at	Synpcc7942_2287	syc1813_d			-0.369768	1.91479	4.32467	5.72888	0.765462	0.462576	-0.780634	2.33263	0.646487	2.13637	-	-	-	-	-
syc1829-m_at	Synpcc7942_2286	syc1814_d			2.4032	3.09755	-2.30668	0.213289	5.66315	0.106789	-13.3756	1.51481	-6.3605	-0.594211	-	-	+	-	-
syc1830-m_at	Synpcc7942_2285	syc1815_d	gldA	glycerol dehydrogenase	2.67086	2.4774	1.20782	0.380596	3.70433	1.37397	0.856051	1.31426	2.34481	1.98154	-	-	-	-	-
syc1831-m_at	Synpcc7942_2284	syc1816_d	todF	2-hydroxy-6-oxohepta-24-dienoate hydrolase	6.52845	4.28713	3.19476	1.4492	7.75838	1.67713	-2.50515	1.35789	2.57402	2.70297	+	-	+	-	-
syc1832-h_at	Synpcc7942_2283	syc1817_c		hypothetical protein	1.02742	2.35095	0.467897	1.24229	1.8065	1.35829	-4.24464	1.30841	-1.71679	0.338196	-	-	-	-	-
syc1833-m_at	Synpcc7942_2282	syc1818_d		two-component sensor histidine kinase	2.74434	3.61646	0.940527	0.691296	4.15725	2.30289	0.516319	2.13418	3.15443	3.01425	+	-	+	-	-
syc1834-h_at	Synpcc7942_2281	syc1819_c		hypothetical protein	24.3831	22.2292	19.4295	16.0033	24.5972	19.5964	8.54293	10.1928	7.95063	8.68529	+	+	+	+	+
syc1835-m_at	Synpcc7942_2280	syc1820_d		hypothetical protein	16.5584	7.90582	9.33257	5.17113	15.9856	6.01298	5.93501	3.48621	8.51152	4.25012	+	+	+	+	+
syc1836-h_at	Synpcc7942_2279	syc1821_c	amt1	ammonium/methylammonium permease	5.83083	8.58711	5.70236	8.02465	3.67329	7.85797	-1.3323	3.41851	2.57195	0.524123	+	+	+	-	-
syc1837-h_at	Synpcc7942_2278	syc1822_c		hypothetical protein	-0.379832	3.05949	0.52834	0.451085	0.910578	3.71711	-2.62521	1.026	-0.455622	1.70269	-	-	+	-	-
syc1838-m_at	Synpcc7942_2277	syc1823_d			5.31416	5.50273	4.69505	4.38993	5.88681	5.24908	1.34348	4.1114	2.69526	3.65419	+	+	+	+	+
syc1839-m_at	Synpcc7942_2276	syc1824_d			6.75703	13.8852	1.82523	1.34073	9.14879	11.6251	-0.946534	12.9819	-1.236	4.05479	+	-	+	+	+
syc1840-h_at	Synpcc7942_2274	syc1825_c	chlD	Magnesium protoporphyrin IX chelatase subunit D	1.31865	6.14315	0.808871	1.07942	1.61501	1.91163	0.270186	2.94184	1.41232	2.87342	+	-	-	-	-
syc1841-h_at	Synpcc7942_2273	syc1826_c		hypothetical protein	1.31752	0.876873	5.03842	3.72186	1.55081	1.91936	-1.5745	0.31643	-0.416981	0.275847	-	-	-	-	-
syc1842-m_at	Synpcc7942_2272	syc1827_d	folK	2-amino-4-hydroxy-6-hydroxymethyldihydropteridine pyrophosphokinase	3.50836	3.70036	2.90267	2.15276	4.14247	2.5959	-2.13619	2.39242	2.59728	3.35732	+	-	+	-	+
syc1843-m_at	Synpcc7942_2271	syc1828_d		hypothetical protein	3.87917	4.47156	0.27743	3.8643	5.32814	2.30385	-1.52252	0.967404	1.33063	2.13602	+	-	+	-	-
syc1844-m_at	Synpcc7942_2270	syc1829_d		glucanase	2.46275	3.84944	1.38073	0.949144	3.99875	3.33855	-1.24309	2.36103	0.952834	2.39612	+	-	+	-	-
syc1845-m_at	Synpcc7942_2269	syc1830_d		hypothetical protein	5.93275	12.337	4.90426	4.91161	6.60797	9.18365	0.190038	7.10525	1.80238	5.91655	+	+	+	+	+
syc1846-m_at	Synpcc7942_2268	syc1831_d		hypothetical protein	6.12775	4.74479	6.24992	2.57302	8.576	3.81498	0.619383	3.45031	3.17542	1.79124	+	+	+	-	-
syc1847-m_at	Synpcc7942_2266	syc1832_d		periplasmic polyamine-binding protein of ABC transporter	3.41059	5.08717	2.07559	3.79555	3.90044	3.90424	-2.64965	2.60434	1.06436	2.78113	+	-	+	-	-
syc1848-h_at	Synpcc7942_2265	syc1833_c	proA	gamma-glutamyl phosphate reductase	1.30489	2.92839	0.516927	0.794264	2.84742	1.12647	-0.859079	1.37061	-0.358442	1.69191	-	-	-	-	-
syc1849-m_at	Synpcc7942_2264	syc1834_d		transcriptional regulator LuxR/NarL type-1 family	2.30818	2.53419	4.15954	1.98037	3.01086	0.227061	0.160383	1.08955	2.66043	2.36508	-	+	-	-	-
syc1850-m_at	Synpcc7942_2263	syc1835_d	hisS	histidyl-tRNA synthetase	6.4713	5.72135	5.87941	4.15721	7.92928	5.42046	-2.7151	1.42328	1.0436	2.97684	+	+	+	-	-
syc1851-m_at	Synpcc7942_2262	syc1836_d		hypothetical protein	5.03473	6.39077	3.23368	3.72319	5.70425	4.58275	2.39315	3.02528	3.80441	3.76081	+	-	+	-	+
syc1852-m_at	Synpcc7942_2261	syc1837_d		hypothetical protein	8.05806	9.77554	5.29901	6.23537	9.81158	7.90079	5.77962	9.69889	8.05412	9.92465	+	+	+	+	+
syc1853-m_at	Synpcc7942_2260	syc1838_d			4.31561	5.49153	2.93893	1.00738	4.55368	2.49477	2.65236	4.12471	3.99454	4.45845	+	-	+	+	+
syc1854-h_at	Synpcc7942_2259	syc1839_c	rimM	16S rRNA processing protein RimM	9.037	9.42555	7.60193	4.72963	11.7336	8.71052	-0.299681	2.92479	3.67798	4.01949	+	+	+	-	+
syc1855-h_at	Synpcc7942_2258	syc1840_c		valine-pyruvate aminotransferase	19.3769	10.614	14.2527	5.158	21.3744	9.76863	-0.227991	1.14705	-0.352103	2.70913	+	+	+	-	-
syc1856-m_at	Synpcc7942_2257	syc1841_d		hypothetical protein	14.4576	19.0864	8.82147	6.74903	15.1956	17.2025	12.6439	17.1223	13.8626	18.2687	+	+	+	+	+
syc1857-m_at	Synpcc7942_2256	syc1842_d		hypothetical protein	3.53985	9.57197	2.29556	5.8212	3.79678	8.57137	0.530846	7.93599	3.36599	9.56637	+	+	+	+	+
syc1858-h_at	Synpcc7942_2255	syc1843_c		hypothetical protein	4.51672	12.6986	2.4908	3.45013	6.33974	12.0786	0.253259	1.0858	1.05996	3.39729	+	-	+	-	+
syc1859-m_at	Synpcc7942_2254	syc1844_d		hypothetical protein	3.05559	3.35039	0.535325	2.32526	0.120341	0.245054	0.298276	0.149643	0.536912	0.187941	-	-	-	-	-
syc1860-m_at	Synpcc7942_2253	syc1845_d		hypothetical protein	2.86283	3.63011	0.854091	1.29277	4.07258	3.07061	0.93095	1.55669	1.71417	2.94244	+	-	+	-	-
syc1861-m_at	Synpcc7942_2252	syc1846_d	ppc	phosphoenolpyruvate carboxylase	3.23982	8.10436	2.02698	1.34775	2.40362	4.56226	0.763715	2.28248	1.60417	3.28096	+	-	+	-	-
syc1862-m_at	Synpcc7942_2251	syc1847_d		similar to alr0113 (ycf52)	5.09976	5.08568	2.68149	1.90381	4.10781	3.02905	-1.46297	1.99604	1.21907	2.44768	+	-	+	-	-
syc1863-m_at	Synpcc7942_2250	syc1848_d	recF	RecF protein	2.83626	2.93679	1.801	1.24189	3.53587	2.01373	-1.68495	0.989977	0.67867	0.847825	-	-	-	-	-
syc1864-m_at	Synpcc7942_2249	syc1849_d		hypothetical protein	17.782	31.9269	13.9681	22.1847	17.6695	29.905	9.85224	18.1698	11.1366	20.2102	+	+	+	+	+
syc1865-m_at	Synpcc7942_2248	syc1850_d	himA	DNA binding protein HU	6.09197	14.2414	4.51666	8.50159	6.75774	13.1994	1.15289	3.86779	3.3176	8.05334	+	+	+	+	+
syc1866-h_at	Synpcc7942_2247	syc1851_c	mutS, fdv	DNA mismatch repair protein	4.74673	7.29004	4.58346	3.87784	8.90868	5.82063	-7.15494	2.23463	-2.5704	1.75727	+	+	+	-	-
syc1867-h_at	Synpcc7942_2246	syc1852_c		hypothetical protein	4.86241	5.78894	4.6794	4.61751	5.8688	5.33408	-2.30469	2.52672	-1.04045	1.63426	+	+	+	-	-
syc1868-m_at	Synpcc7942_2245	syc1853_d	psbZ	photosystem II PsbZ protein	5.83827	7.8504	3.88987	5.03279	7.7845	7.89157	2.87887	3.11502	2.77972	2.30136	+	+	+	-	-
syc1869-m_at	Synpcc7942_2244	syc1854_d	ribH	riboflavin synthase beta subunit	8.92581	10.5582	10.2285	7.45845	10.4102	9.77149	8.57661	5.44853	11.2566	8.49125	+	+	+	+	+
syc1870-m_at	Synpcc7942_2243	syc1855_d	proA	gamma-glutamyl phosphate reductase	3.14786	3.61957	3.52016	1.95805	10.7905	5.38009	1.58729	2.70086	3.81815	3.14147	+	-	+	-	+
syc1871-m_at	Synpcc7942_2242	syc1856_d		two-component sensor histidine kinase	5.54548	4.55409	4.26621	1.9001	9.16475	4.73192	0.696419	4.15075	2.97355	2.70084	+	+	+	+	-
syc1872-h_at	Synpcc7942_2241	syc1857_c		hypothetical protein	0.830652	0.323692	0.188784	0.141568	2.78831	6.6244	-0.0340231	0.299738	0.0523104	0.238201	-	-	-	-	-
syc1873-h_at	Synpcc7942_2240	syc1858_c	ycf52	hypothetical protein (ycf52)	0.91078	3.8431	0.703878	1.93238	1.6571	2.77768	0.626127	2.23232	0.755462	1.37335	+	-	-	-	-
syc1874-m_at	Synpcc7942_2239	syc1859_d		hypothetical protein	4.28313	14.5232	2.94252	8.28973	3.74002	8.92826	1.53784	9.76314	2.73924	10.5754	+	+	+	+	+
syc1875-m_at	Synpcc7942_2238	syc1860_d	glcP	glucose transport protein	2.91535	7.05822	1.8547	3.38999	4.78757	7.62324	-3.06021	4.74222	0.700596	4.00036	+	-	+	+	+
syc1876-m_at	Synpcc7942_2237	syc1861_d			0.557337	6.19701	0.703795	2.9399	1.89192	3.12687	-1.99373	3.34816	-0.0909276	2.99533	+	-	-	-	-
syc1877-m_at	Synpcc7942_2236	syc1862_d		ABC transporter ATP-binding protein	6.90793	4.99433	6.42475	3.1701	6.56713	2.91744	-0.734437	2.43431	3.62453	3.06499	+	+	+	-	-
syc1878-h_at	Synpcc7942_2235	syc1863_c	trmD	tRNA (guanine-N1)-methyltransferase	6.14349	12.3715	5.32823	9.60109	6.64002	12.4388	2.22995	7.76691	3.91455	9.86711	+	+	+	+	+
syc1879-h_at	Synpcc7942_2234	syc1864_c		hypothetical protein	4.77678	6.19476	2.96568	3.03623	5.12751	5.7899	0.65747	2.26088	2.03027	3.16631	+	-	+	-	-
syc1880-m_at	Synpcc7942_2232	syc1865_d	rpl3	50S ribosomal protein L3	5.89203	6.15988	7.92446	5.47253	4.01945	5.55298	0.294379	1.09534	6.95332	2.92244	+	+	+	-	+
syc1881-m_at	Synpcc7942_2231	syc1866_d	rpl4	50S ribosomal protein L4	1.60334	3.88954	2.80145	3.80801	0.893092	3.77195	0.309855	0.444586	3.48568	2.74823	+	+	+	-	-
syc1882-m_at	Synpcc7942_2230	syc1867_d	rpl23	50S ribosomal protein L23	1.09046	4.57504	3.91464	5.05023	0.596026	4.85903	0.86976	0.676748	4.46952	2.51255	+	+	+	-	+
syc1883-m_at	Synpcc7942_2229	syc1868_d	rpl2	50S ribosomal protein L2	1.22038	3.66878	2.69678	3.96522	0.22233	3.80125	0.388647	0.585446	2.82868	1.3849	+	+	+	-	-
syc1884-m_at	Synpcc7942_2228	syc1869_d	rps19	30S ribosomal protein S19	0.131474	2.06158	2.0825	2.78212	0.42719	2.49001	0.670447	0.408214	3.42412	1.94361	-	-	-	-	-
syc1885-m_at	Synpcc7942_2227	syc1870_d	rpl22	50S ribosomal protein L22	0.282399	2.31385	2.34954	3.10828	0.542653	2.78583	0.546466	0.439259	3.25984	1.90902	-	-	-	-	-
syc1886-m_at	Synpcc7942_2226	syc1871_d	rps3	30S ribosomal protein S3	-0.00591511	1.74901	2.25169	2.92001	0.562157	2.30433	0.474031	0.396629	3.23348	2.03871	-	-	-	-	-
syc1887-m_at	Synpcc7942_2225	syc1872_d	rpl16	50S ribosomal protein L16	0.0405381	3.4258	3.01203	5.03032	0.176947	3.69778	0.762675	0.611907	3.81575	2.32817	+	+	+	-	-
syc1888-m_at	Synpcc7942_2224	syc1873_d	rpl29	50S ribosomal protein L29	0.631563	2.16156	2.08431	3.8179	0.419387	2.77115	1.00857	0.579665	2.9355	1.05679	-	+	-	-	-
syc1889-m_at	Synpcc7942_2223	syc1874_d	rps17	30S ribosomal protein S17	0.352225	2.1674	1.84109	3.8905	0.338507	2.82436	0.648319	0.553143	2.35746	0.994854	-	+	-	-	-
syc1890-m_at	Synpcc7942_2222	syc1875_d	rpl14	50S ribosomal protein L14	0.450893	1.53016	1.41839	3.21726	0.672289	2.15652	0.687645	0.439701	3.00223	1.56732	-	-	-	-	-
syc1891-m_at	Synpcc7942_2221	syc1876_d	rpl24	50S ribosomal protein L24	0.891321	1.17949	1.55001	3.45723	0.660761	1.67759	0.542533	0.238572	3.37161	1.99154	-	-	-	-	-
syc1892-m_at	Synpcc7942_2220	syc1877_d	rpl5	50S ribosomal protein L5	0.606025	1.30137	1.36422	2.95107	0.591399	1.73641	0.655909	0.501111	3.26028	1.39258	-	-	-	-	-
syc1893-m_at	Synpcc7942_2219	syc1878_d	rps8	30S ribosomal protein S8	0.651469	2.29946	1.72341	4.52171	0.322089	2.47795	0.864619	0.63349	2.90405	0.710631	-	+	-	-	-
syc1894-m_at	Synpcc7942_2218	syc1879_d	rpl6	50S ribosomal protein L6	0.409985	2.37998	1.31208	4.10523	0.174424	2.32454	0.664666	0.41903	3.06189	1.67444	-	+	-	-	-
syc1895-m_at	Synpcc7942_2217	syc1880_d	rpl18	50S ribosomal protein L18	0.423106	2.33472	0.831941	3.58194	0.234853	2.39518	0.714897	0.760075	2.27102	0.76601	-	-	-	-	-
syc1896-m_at	Synpcc7942_2216	syc1881_d	rps5	30S ribosomal protein S5	0.414976	2.10004	1.0573	3.41242	0.290424	2.16804	0.797639	0.567303	2.70164	0.902105	-	-	-	-	-
syc1897-m_at	Synpcc7942_2215	syc1882_d	rpl15	50S ribosomal protein L15	0.8261	1.67875	0.781176	3.78208	0.314988	1.85655	0.86951	0.218202	2.87331	1.37735	-	-	-	-	-
syc1898-m_at	Synpcc7942_2214	syc1883_d	secY	preprotein translocase SecY subunit	0.0560599	3.3263	0.573243	3.38762	0.173236	2.73384	1.42555	1.02759	1.73566	0.971247	-	-	-	-	-
syc1899-m_at	Synpcc7942_2213	syc1884_d	adk	adenylate kinase	0.0717618	3.62877	0.957919	4.13313	0.227651	3.48389	1.8038	1.00042	1.28265	1.35998	+	+	+	-	-
syc1900-m_at	Synpcc7942_2212	syc1885_d	rpl36	50S ribosomal protein L36	2.08778	6.55649	2.86208	4.64823	3.09396	4.74896	1.0172	1.38816	0.0345518	2.95014	+	+	+	-	-
syc1901-m_at	Synpcc7942_2211	syc1886_d	rps13	30S ribosomal protein S13	3.75822	4.92437	4.59378	3.74223	4.54354	4.59898	0.983357	0.761275	2.16148	0.112404	+	+	+	-	-
syc1902-m_at	Synpcc7942_2210	syc1887_d	rps11	30S ribosomal protein S11	3.26814	6.76153	5.28014	5.67912	3.97071	6.77007	1.78396	0.36374	2.42385	0.783611	+	+	+	-	-
syc1903-m_at	Synpcc7942_2209	syc1888_d	rpoA	RNA polymerase alpha subunit	2.60637	6.4534	4.67274	5.58243	2.39688	6.55555	1.57971	0.887231	2.21053	0.305216	+	+	+	-	-
syc1904-m_at	Synpcc7942_2208	syc1889_d	rpl17	50S ribosomal protein L17	1.4859	3.9794	3.08659	3.93299	0.785478	4.15654	0.936628	0.773056	1.50956	0.587282	+	+	+	-	-
syc1905-m_at	Synpcc7942_2207	syc1890_d	truA	tRNA pseudouridine synthase 1	1.31988	5.04176	3.51097	5.00432	0.542285	5.51851	0.671084	0.701624	1.21309	0.567441	+	+	+	-	-
syc1906-m_at	Synpcc7942_2206	syc1891_d	rpl13	50S ribosomal protein L13	1.15283	6.10066	4.13976	6.00601	0.806619	6.56961	1.08225	0.745371	1.48532	1.13065	+	+	+	-	-
syc1907-m_at	Synpcc7942_2205	syc1892_d	rps9	30S ribosomal protein S9	0.588879	4.72936	2.8632	5.27498	0.935794	5.67168	1.6993	0.567984	2.10167	0.474357	+	+	+	-	-
syc1908-m_at	Synpcc7942_2204	syc1893_d	rpl31	50S ribosomal protein L31	1.99538	3.00645	3.21599	4.70395	1.51542	4.03851	1.89227	0.968104	2.60397	0.111808	-	+	+	-	-
syc1909-m_at	Synpcc7942_2203	syc1894_d	prfA	peptide chain release factor 1	2.79413	4.21365	4.4898	4.16609	4.11698	4.50391	0.932754	1.55506	-0.11085	2.07085	+	+	+	-	-
syc1910-h_at	Synpcc7942_2202	syc1895_c	mcrA	restriction endonuclease	4.78557	6.2181	2.50354	15.651	5.12392	4.61111	3.87895	5.7356	4.62248	6.07482	+	-	+	+	+
syc1911-m_at	Synpcc7942_2201	syc1896_d	alr, dal	alanine racemase	-0.14061	1.38005	-0.238483	0.606799	1.07585	0.607106	0.744699	2.19483	1.06199	1.39891	-	-	-	-	-
syc1912-m_at	Synpcc7942_2200	syc1897_d		hypothetical protein	0.660708	1.28273	0.132487	1.39229	2.1186	1.38811	0.0381393	1.28044	1.46653	1.22338	-	-	-	-	-
syc1913-m_at	Synpcc7942_2199	syc1898_d	dnaE	DNA polymerase III alpha subunit [Contains: Ssp dnaE intein]	2.48351	4.35955	-0.150668	2.82736	3.17803	1.15527	-0.996894	0.597138	1.11453	1.82855	+	-	-	-	-
syc1914-h_at	Synpcc7942_2198	syc1899_c		hypothetical protein	4.39134	6.50837	4.14848	4.43288	6.42665	5.94951	-1.32881	3.21952	1.50452	3.49089	+	+	+	-	+
syc1915-h_at	Synpcc7942_2197	syc1900_c		hypothetical protein	5.1602	9.86811	3.7475	7.10224	6.30861	7.95728	-0.376635	4.79618	2.39793	4.54613	+	+	+	+	+
syc1916-m_at	Synpcc7942_2196	syc1901_d			2.825	4.13167	0.507293	2.05118	3.66888	5.23382	1.28014	1.58629	0.966808	1.65637	+	-	+	-	-
syc1917-m_at	Synpcc7942_2195	syc1902_d	cya2	guanylyl cyclase	2.5997	5.54273	1.15023	0.911482	2.00945	4.32679	-1.33348	2.33589	0.557038	2.83291	+	-	+	-	-
syc1918-m_at	Synpcc7942_2194	syc1903_d			5.81417	11.373	3.83062	7.4633	6.39841	10.2639	2.84999	8.30698	3.98789	9.48603	+	+	+	+	+
syc1919-m_at	Synpcc7942_2193	syc1904_d		hypothetical protein	6.74581	3.5182	5.64851	1.78617	7.27291	2.75805	-1.23199	2.24191	2.00473	1.45366	+	+	+	-	-
syc1920-h_at	Synpcc7942_2192	syc1905_c		hypothetical protein	-0.205642	1.72789	-0.435656	3.70894	8.72688	0.798194	0.796561	2.74977	2.83195	1.98674	-	-	+	-	-
syc1921-m_at	Synpcc7942_2191	syc1906_d		hypothetical protein	2.48013	5.96758	2.69459	1.85155	2.82738	1.82657	-0.501555	4.03063	1.76124	3.26654	+	-	-	+	-
syc1922-h_at	Synpcc7942_2190	syc1907_c		hypothetical protein	7.73136	4.35766	1.16148	9.47753	8.51925	0.463783	1.81505	2.32249	4.54929	3.59631	+	-	+	-	+
syc1923-m_at	Synpcc7942_2188	syc1908_d	menF, entC	salicylate biosynthesis isochorismate synthase	2.68024	2.39467	2.72605	0.81052	3.586	3.20501	1.53928	1.80261	2.65267	1.93254	-	-	-	-	-
syc1924-m_at	Synpcc7942_2187	syc1909_d			3.05117	3.72212	1.34147	1.77251	0.942242	1.1896	0.337705	0.570494	0.691138	0.446756	+	-	-	-	-
syc1925-h_at	Synpcc7942_2186	syc1910_c		probable Na+/H+-exchanging protein	3.22462	5.09524	-0.112418	0.106635	6.70846	2.39835	-8.82037	0.601113	-3.67044	1.23252	+	-	+	-	-
syc1926-h_at	Synpcc7942_2185	syc1911_c		hypothetical protein	4.56908	3.32045	3.47602	3.21923	1.57442	-0.102102	0.475509	0.945197	0.774794	1.32791	+	-	-	-	-
syc1927-h_at	Synpcc7942_2184	syc1912_c		hypothetical protein	1.50464	2.8579	1.34856	0.327555	2.51234	0.680921	0.809077	2.32977	2.8671	3.14202	-	-	-	-	-
syc1928-m_at	Synpcc7942_2183	syc1913_d	rnhA	ribonuclease H	4.5287	6.23478	2.39448	2.5641	5.70289	3.72651	-0.441054	2.72919	2.07741	3.31737	+	-	+	-	+
syc1929-m_at	Synpcc7942_2181	syc1914_d		hypothetical protein	1.11599	1.42848	0.419147	3.36297	1.07788	1.02832	-0.509142	0.0804018	-0.124316	0.0827746	-	-	-	-	-
syc1930-m_at	Synpcc7942_2180	syc1915_d		bacterioferritin comigratory protein	13.7275	6.55376	5.16533	2.66892	15.7478	3.90598	5.69572	1.59679	5.2273	2.97241	+	+	+	+	+
syc1931-m_at	Synpcc7942_2179	syc1916_d		hypothetical protein	4.97623	9.55918	1.26836	3.90191	6.36008	9.42155	3.01283	6.52094	4.83248	8.83817	+	+	+	+	+
syc1932-m_at	Synpcc7942_2178	syc1917_d		hypothetical protein	2.70141	1.03012	2.5727	2.36634	1.80821	3.49017	-0.503691	0.286148	0.295563	0.345905	-	-	-	-	-
syc1933-h_at	Synpcc7942_2177	syc1918_c	natD	integral membrane protein of the ABC-type Nat permease for neutral amino acids NatD	6.83874	7.31526	3.81406	1.79184	7.53059	4.45612	0.386427	2.49952	1.40116	1.0079	+	-	+	-	-
syc1934-m_at	Synpcc7942_2176	syc1919_d		hypothetical protein	3.07861	3.79175	1.34162	1.72201	3.1011	1.45359	-3.80214	1.84805	0.366198	2.30074	+	-	-	-	-
syc1935-m_at	Synpcc7942_2175	syc1920_d	idi, futA1, sufA	iron transport system substrate-binding protein iron deficiency induced protein A (IdiA)	1.57645	4.25158	1.59721	2.45217	2.02537	3.16206	0.542141	3.43897	0.354932	3.08453	+	-	-	-	-
syc1936-h_at	Synpcc7942_2174	syc1921_c		hypothetical protein	1.37742	1.25099	1.24963	0.954017	0.586506	14.6872	0.613251	1.20444	1.33287	1.94069	-	-	+	-	-
syc1937-h_at	Synpcc7942_2173	syc1922_c			0.885799	0.790412	1.03626	0.318545	1.3889	10.2528	0.0944317	0.563095	0.582524	1.01915	-	-	+	-	-
syc1938-h_at	Synpcc7942_2172	syc1923_c		hypothetical protein	0.777788	0.221524	0.801677	0.036351	1.84368	4.00069	0.405089	0.274735	0.628601	0.430545	-	-	+	-	-
syc1939-m_at	Synpcc7942_2171	syc1924_d	dpsA	nutrient-stress induced protein starvation induced DNA binding protein	1.70355	1.25035	1.1235	3.40075	0.734668	0.2232	0.201311	0.684475	0.460417	0.933903	-	-	-	-	-
syc1940-h_at	Synpcc7942_2170	syc1925_c	fur	ferric uptake regulation protein Transcription factor Fur family	-8.5334	1.26435	-9.05432	0.079657	0.431332	-4.95722	-47.1296	1.19655	-17.9129	-3.73525	-	-	-	-	-
syc1941-m_at	Synpcc7942_2169	syc1926_d			0.407534	0.627839	0.342889	0.201335	2.13893	5.81198	0.19189	0.491188	0.426397	0.65615	-	-	+	-	-
syc1942-h_at	Synpcc7942_2168	syc1927_c	pcrA	ATP-dependent helicase PcrA	4.50462	4.73276	0.798469	0.31307	6.30738	1.57677	-2.18243	2.05077	0.0200851	1.54193	+	-	+	-	-
syc1943-m_at	Synpcc7942_2167	syc1928_d			-0.699691	3.65797	-0.617944	1.55109	0.406585	0.0637706	-4.88036	1.24862	-2.02164	0.10601	+	-	-	-	-
syc1944-m_at	Synpcc7942_2166	syc1929_d			1.18942	0.0836287	0.805026	0.772203	1.08986	0.484698	-1.34346	0.00390903	1.06323	0.206194	-	-	-	-	-
syc1945-m_at	Synpcc7942_2165	syc1930_d			2.04649	8.55259	-0.20437	1.6176	3.30955	4.99465	0.410656	6.28344	2.85437	8.83799	+	-	+	+	+
syc1946-h_at	Synpcc7942_2164	syc1931_c		cell death suppressor protein Lls1 homolog	0.601695	0.188402	3.47482	0.504354	0.000898513	2.45981	-1.89523	0.0516604	-0.857545	0.0437223	-	-	-	-	-
syc1947-h_at	Synpcc7942_2163	syc1932_c		hypothetical protein	11.0454	17.7459	8.87954	14.8029	11.6367	15.8055	3.86723	8.44634	1.79647	6.33913	+	+	+	+	+
syc1948-h_at	Synpcc7942_2161	syc1933_c			6.99213	47.7645	9.111	40.8448	11.7877	49.7157	6.38732	36.0763	8.81321	38.3701	+	+	+	+	+
syc1949-h_at	Synpcc7942_2160	syc1934_c	spt, agt	soluble hydrogenase 42 kD subunit serine:pyruvate/alanine:glyoxylate aminotransferase	9.61974	28.8243	10.0273	23.6056	10.9602	28.4908	3.43273	10.4656	2.71581	11.627	+	+	+	+	+
syc1950-h_at	Synpcc7942_2159	syc1935_c		hypothetical protein	8.91086	11.9397	9.25176	11.3723	8.51342	11.6268	0.777235	4.56083	0.58394	4.45669	+	+	+	+	+
syc1951-h_at	Synpcc7942_2158	syc1936_c	apcF	allophycocyanin beta-18 subunit	9.12629	25.4926	10.944	21.2202	10.9761	27.7775	3.33998	9.14482	4.05319	11.5566	+	+	+	+	+
syc1952-m_at	Synpcc7942_2157	syc1937_d			0.474121	5.33824	-1.4934	3.18571	3.39534	2.71084	-8.30693	3.92745	-2.05538	2.15364	+	-	-	+	-
syc1953-m_at	Synpcc7942_2156	syc1938_d	glnA	glutamate--ammonia ligase	4.5032	11.0823	7.43261	11.8101	2.2479	10.0429	0.804889	0.353853	0.741033	1.67184	+	+	+	-	-
syc1954-m_at	Synpcc7942_2155	syc1939_d		hypothetical protein	7.01536	17.9298	5.54355	11.7088	8.03067	16.8953	0.359461	7.04104	0.357281	7.54258	+	+	+	+	+
syc1955-m_at	Synpcc7942_2152	syc1940_d		hypothetical protein	1.93816	4.19532	3.23869	2.6512	4.68783	7.14466	0.853741	1.57658	1.53548	1.69709	+	-	+	-	-
syc1956-m_at	Synpcc7942_2151	syc1941_d		UDP-glucose-beta-D-glucan glucosyltransferase cellulose synthase catalytic subunit	1.72625	5.29732	7.42451	5.61751	8.37643	8.41609	2.4316	2.77156	5.10299	5.35811	+	+	+	-	+
syc1957-h_at	Synpcc7942_2150	syc1942_c		probable hydrolase	0.442044	0.260877	0.374748	4.50853	1.193	0.879035	-1.12911	0.120038	-0.298424	-0.102245	-	-	-	-	-
syc1958-h_at	Synpcc7942_2149	syc1943_c	ycf38	ABC-2 type transport system permease protein	5.19402	8.07882	0.938897	12.8524	7.10566	6.72529	-1.25594	1.46416	0.316431	3.09335	+	-	+	-	-
syc1959-h_at	Synpcc7942_2148	syc1944_c		ABC transporter ATP-binding protein	5.33468	7.64899	0.196141	3.54638	7.18931	5.96998	0.258403	3.43362	1.72411	4.75494	+	-	+	-	+
syc1960-h_at	Synpcc7942_2147	syc1945_c		hypothetical protein	2.88808	7.43378	-0.259725	5.3726	4.19213	2.50464	1.91725	6.96936	3.89269	8.23004	+	-	+	+	+
syc1961-m_at	Synpcc7942_2145	syc1946_d		hypothetical protein	3.86152	5.6727	1.78897	1.55359	4.82556	4.0475	-1.19223	2.84341	1.86244	3.47866	+	-	+	-	+
syc1962-m_at	Synpcc7942_2144	syc1947_d		hypothetical protein	2.74198	3.37857	0.805357	0.932553	5.52113	4.25171	0.990986	3.04312	3.00344	3.31582	-	-	+	-	+
syc1963-h_at	Synpcc7942_2143	syc1948_c	trpB	tryptophan synthase beta subunit	2.29009	3.77291	0.63902	3.28923	2.82903	0.982376	0.0108788	0.652076	0.0173791	0.837032	+	-	-	-	-
syc1964-m_at	Synpcc7942_2142	syc1949_d	sui1	translation initiation factor SUI1	4.02804	5.14097	1.59685	0.893597	5.48795	2.65863	1.22135	2.7427	4.91099	4.96214	+	-	+	-	+
syc1965-h_at	Synpcc7942_2141	syc1950_c			0.874007	0.777909	3.00242	4.56572	4.06397	0.581212	1.25135	1.14298	2.74779	1.32203	-	-	+	-	-
syc1966-h_at		syc1951_c		hypothetical protein	-0.422064	8.54808	-0.0492647	6.52746	3.36969	2.79993	-14.4538	2.95206	-2.26455	1.06428	+	+	-	-	-
syc1967-h_at	Synpcc7942_2140	syc1952_c		hypothetical protein	5.26869	7.78279	1.30718	0.6322	8.26886	6.67337	-0.237362	5.1254	2.4965	4.45535	+	-	+	+	+
syc1968-h_at	Synpcc7942_2139	syc1953_c		probable glutathione S-transferase	2.11837	8.47544	1.70967	4.38553	5.31232	7.49828	-0.49145	3.44036	1.45003	3.9274	+	+	+	-	+
syc1969-h_at	Synpcc7942_2138	syc1954_c			1.96077	5.02164	2.88319	3.3234	4.64792	6.28852	1.26426	3.34814	2.52697	4.39619	+	-	+	-	+
syc1970-h_at	Synpcc7942_2137	syc1955_c	chlH	Magnesium protoporphyrin IX chelatase subunit H	7.08885	9.50351	9.52033	2.62488	6.76736	9.55469	0.633313	0.450052	0.520518	0.7652	+	+	+	-	-
syc1971-m_at	Synpcc7942_2136	syc1956_d	dapB	dihydrodipicolinate reductase	8.31412	6.85362	3.34473	2.79758	9.12915	3.69437	0.834647	2.50829	3.1686	2.94504	+	-	+	-	-
syc1972-m_at	Synpcc7942_2135	syc1957_d		hypothetical protein	2.86188	5.54867	1.72945	2.99631	3.87021	3.20709	0.810237	3.42325	2.53072	3.7654	+	-	+	-	+
syc1973-m_at	Synpcc7942_2134	syc1958_d	amiA	N-acetylmuramoyl-L-alanine amidase	5.40365	12.0818	2.93422	9.14304	5.84049	10.3455	-2.28474	6.30751	0.772859	6.1198	+	+	+	+	+
syc1974-m_at	Synpcc7942_2133	syc1959_d		hypothetical protein	-0.0894926	1.09725	0.502691	2.23002	0.582931	2.15288	-0.739593	1.43494	0.083415	1.125	-	-	-	-	-
syc1975-h_at	Synpcc7942_2132	syc1960_c	manB	MrsA protein homolog phosphomannomutase	8.54822	6.5832	4.82655	3.04548	9.61693	6.19135	1.96124	2.85313	1.67233	1.87702	+	+	+	-	-
syc1976-m_at	Synpcc7942_2131	syc1961_d	slt	probable soluble lytic transglycosylase	8.39083	13.2121	7.0397	10.1148	9.89765	11.5234	1.2588	7.44629	3.92683	7.4115	+	+	+	+	+
syc1977-h_at	Synpcc7942_2130	syc1962_c			3.0266	3.24985	-0.47629	2.47709	4.98776	2.12642	-0.94881	3.73662	3.52835	4.47278	-	-	+	+	+
syc1978-h_at	Synpcc7942_2129	syc1963_c		iron-sulfur cluster binding protein	0.588837	1.33975	0.170558	2.73653	2.03559	-0.131732	1.47982	2.13232	3.69226	3.29412	-	-	-	-	-
syc1979-m_at	Synpcc7942_2128	syc1964_d	trxA	thiol:disulfide interchange protein TrxA	6.29021	4.14991	1.98387	5.4244	6.17174	0.808216	2.93981	1.21057	3.79137	2.38679	+	-	+	-	-
syc1980-h_at	Synpcc7942_2127	syc1965_c	nblA	phycobilisome degradation protein	0.894768	0.139339	15.8701	2.32775	0.283208	3.48151	-0.344623	0.0220402	0.102494	0.0231738	-	-	-	-	-
syc1981-m_at	Synpcc7942_2126	syc1966_d		hypothetical protein	4.43232	0.136951	0.286621	0.688346	7.04694	10.5473	-0.0485179	0.904968	0.302443	0.393157	+	-	+	-	-
syc1982-h_at	Synpcc7942_2125	syc1967_c		hypothetical protein	0.775743	0.348128	0.367234	0.160813	0.593601	2.02853	0.745742	0.319165	1.30811	0.450271	-	-	-	-	-
syc1983-m_at	Synpcc7942_2124	syc1968_d	bcp	histone deacetylase family protein acetylpolyamine aminohydolase	1.13942	9.19504	0.817138	4.6707	0.172283	-0.767142	-1.9728	1.91087	-0.341657	2.67159	+	+	-	-	-
syc1984-m_at	Synpcc7942_2123	syc1969_d	trpD, trpG	anthranilate phosphoribosyltransferase	7.22638	16.3171	5.25919	9.20223	8.17357	12.8093	-0.0739566	5.49413	2.22869	5.94799	+	+	+	+	+
syc1985-m_at	Synpcc7942_2122	syc1970_d	carA, pyrA	carbamoyl-phosphate synthase small chain	7.83157	9.07172	6.58789	6.96655	8.85941	7.64701	3.3013	5.3543	3.66981	6.09587	+	+	+	+	+
syc1986-m_at	Synpcc7942_2121	syc1971_d		similar to anti-sigma f factor antagonist	5.53617	8.30404	3.4823	3.27315	8.88363	7.18109	1.21821	3.06662	6.21956	7.1201	+	-	+	-	+
syc1987-m_at	Synpcc7942_2120	syc1972_d		hypothetical protein	0.869388	5.56098	4.65242	0.975632	4.03727	6.3037	2.52468	0.061751	1.85962	5.10633	+	+	+	-	+
syc1988-m_at	Synpcc7942_2119	syc1973_d		probable tRNA/rRNA methyltransferase	0.556777	3.46701	3.64044	1.50005	0.667788	4.37045	4.8816	2.20293	5.76827	2.67228	+	-	+	-	+
syc1989-m_at	Synpcc7942_2118	syc1974_d		hypothetical protein	9.07291	11.1117	8.41576	4.2314	9.69719	10.8779	1.18953	1.62297	0.613462	3.49404	+	+	+	-	+
syc1990-m_at	Synpcc7942_2117	syc1975_d	gatA	glutamyl-tRNA(Gln) amidotransferase subunit A	13.8234	9.35019	10.5779	5.67283	16.7469	8.21143	3.49852	5.08195	7.66397	5.95333	+	+	+	+	+
syc1991-m_at	Synpcc7942_2116	syc1976_d		hypothetical protein	6.68577	6.76828	5.29455	5.34701	7.47443	7.53378	-0.0264528	3.70618	1.66899	4.29347	+	+	+	+	+
syc1993-m_at	Synpcc7942_2115	syc1977_d		hypothetical protein	-0.719616	2.03493	-1.47923	0.220495	9.49989	2.37334	-0.700533	0.572067	2.22302	0.386015	-	-	+	-	-
syc1994-h_at	Synpcc7942_2114	syc1978_c	sasA, hik8	two-component sensor histidine kinase	2.70308	3.59919	1.1571	1.26783	3.91834	2.83453	2.29672	2.71978	3.22954	3.58587	+	-	+	-	+
syc1995-h_at	Synpcc7942_2113	syc1979_c	kprS	ribose-phosphate pyrophosphokinase	10.9276	32.9265	6.40591	13.0587	11.6555	26.8458	4.6361	16.8713	6.48693	20.8582	+	+	+	+	+
syc1996-m_at	Synpcc7942_2112	syc1980_d		hypothetical protein	3.9631	5.81082	0.277842	1.60723	5.82078	4.07535	-1.00389	3.14918	1.98938	4.46917	+	-	+	-	+
syc1997-h_at	Synpcc7942_2111	syc1981_c		glucokinase xylose repressor transcription factor ROK family	5.99232	4.50105	4.36903	2.88954	6.81008	4.38238	-2.30288	2.16062	-0.459363	1.41101	+	+	+	-	-
syc1998-m_at	Synpcc7942_2110	syc1982_d	fmt	methionyl-tRNA formyltransferase	1.26399	6.76295	1.12279	3.44565	2.90679	4.97077	-1.72539	3.76355	0.0193535	3.48756	+	-	+	+	+
syc1999-h_at	Synpcc7942_2109	syc1983_c		ATP-binding protein of ABC transporter	4.25151	6.99488	1.66185	0.42725	6.16782	5.30224	-1.27065	0.745146	0.252775	3.07758	+	-	+	-	-
syc2000-h_at	Synpcc7942_2108	syc1984_c			2.57174	3.31132	2.03341	2.74047	3.99391	3.34277	-1.72194	1.84801	1.50194	1.67665	-	-	+	-	-
syc2001-m_at		syc1985_d			2.60789	4.30878	3.02486	4.31189	2.33279	3.86302	-0.481535	1.14219	0.268225	0.458782	+	+	+	-	-
syc2002-m_at	Synpcc7942_2107	syc1986_d	cynA	putative cyanate ABC transporter substrate-binding protein	3.64172	6.33633	4.11956	6.02008	3.08864	5.76611	-0.108992	0.790218	2.06586	0.283367	+	+	+	-	-
syc2003-m_at	Synpcc7942_2106	syc1987_d	cynB	putative cyanate ABC transporter permease protein	1.89846	4.66458	2.55749	4.64139	1.30922	4.48223	-0.766776	1.47702	4.40925	2.3339	+	+	+	-	+
syc2004-m_at	Synpcc7942_2105	syc1988_d	cynD	putative cyanate ABC transporter ATP-binding protein	1.39877	4.11023	2.10003	4.22501	0.940131	3.77276	-0.826646	1.61249	2.89284	2.36336	+	+	+	-	-
syc2005-m_at	Synpcc7942_2104	syc1989_d	cynS	cyanate lyase	-0.00479823	2.1994	0.705898	1.93188	1.06956	1.99246	-0.61612	0.633512	2.82787	0.668486	-	-	-	-	-
syc2006-m_at	Synpcc7942_2103	syc1990_d			4.58115	7.59651	2.67942	0.500235	6.262	6.58559	3.47522	3.86245	4.53812	5.15588	+	-	+	+	+
syc2007-h_at	Synpcc7942_2102	syc1991_c		NAD-reducing hydrogenase gamma	5.73556	6.66566	3.63699	2.14507	6.96321	4.50775	-2.81652	4.04657	1.38524	3.33461	+	-	+	+	+
syc2008-h_at	Synpcc7942_2101	syc1992_c	rfbA	glucose-1-phosphate thymidylyltransferase	3.72942	7.92821	3.2581	5.33259	4.91519	5.99637	-0.0340001	3.43071	2.04078	5.95241	+	+	+	-	+
syc2009-h_at	Synpcc7942_2100	syc1993_c	rfbB	dTDP-glucose 46-dehydratase	12.7978	8.9279	9.12313	6.00249	14.0356	7.28835	3.438	5.25884	9.15857	6.30295	+	+	+	+	+
syc2010-h_at	Synpcc7942_2099	syc1994_c	rfbD	dTDP-6-deoxy-L-mannose-dehydrogenase	8.46316	12.6812	5.20046	8.17034	9.88684	8.83771	-2.69091	7.6871	1.15288	7.76717	+	+	+	+	+
syc2011-h_at	Synpcc7942_2098	syc1995_c	rfbC	dTDP-4-dehydrorhamnose 3-epimerase	3.32704	3.97158	2.56577	3.28445	3.44342	3.31463	-0.360053	1.941	0.34469	1.98329	+	-	+	-	-
syc2012-m_at	Synpcc7942_2097	syc1996_d		hypothetical protein	0.782144	2.13541	-0.672317	0.787947	3.22927	1.26129	-6.25954	0.482543	-2.45295	-0.00678782	-	-	-	-	-
syc2013-h_at	Synpcc7942_2096	syc1997_c		hypothetical protein	3.52788	3.40754	0.463872	0.586912	0.215481	0.0883441	0.0176549	0.136923	0.0761559	0.156576	+	-	-	-	-
syc2014-h_at	Synpcc7942_2095	syc1998_c			0.72776	1.3222	0.524214	2.78121	2.44119	0.667695	-0.411967	0.806303	0.113769	0.267072	-	-	-	-	-
syc2015-h_at	Synpcc7942_2094	syc1999_c		hypothetical protein	0.0430747	2.41449	2.62391	2.87439	1.01075	2.74513	-0.153315	0.180905	3.75905	2.15549	-	-	-	-	-
syc2016-h_at	Synpcc7942_2093	syc2000_c	chpY, cupA	protein involved in low CO2-inducible high affinity CO2 uptake	0.140989	3.17432	1.44809	3.45705	1.37108	3.22471	0.280099	0.0430871	1.1251	0.40753	-	-	+	-	-
syc2017-h_at	Synpcc7942_2092	syc2001_c	ndhD3	NADH dehydrogenase subunit 4	0.253968	2.29389	1.04331	2.63673	0.962923	1.98489	-0.188101	0.647154	0.631953	1.17257	-	-	-	-	-
syc2018-h_at	Synpcc7942_2091	syc2002_c	ndhF3	NADH dehydrogenase subunit 5	1.58351	3.0888	2.24051	2.88116	1.11546	3.09402	-0.289181	1.10515	0.491713	0.708322	-	-	-	-	-
[truncated: 519 more rows]
